# Supplementary material for: Systematic review and citation content analysis of the CHIME framework for mental health recovery processes: recommendations for developing influential conceptual frameworks
Source: J Recovery Ment Health. Author manuscript; Available in PMC 2023 Mar 15. (PMC7614322; doi:10.33137/jrmh.v6i1.38556)
Supplement: Supplementary File 1 [file EMS159488-supplement-Supplementary_File_1.xlsx]

## Sheet: CHIME framework citations DAT
Document number	Reference Full reference	Reference_by citation Full reference by citation	Discipline_by paper Academic disciplines by paper 1 - Psychiatry 2 - Psychology 3 - Nursing 4 - Social work 5 - Occupational Therapy 6 - Social science 7 - Criminology 8 - Public health 9 - Education 10 - General Practitioners/ Primary care 11 - Management 12 - Transdisciplinary 13 - Not clear 14 - Tourism 15 - Protocols 16 - Law 17 - Medicine 18 - Human Geography 19 - Marketing 20 - Theology 21 …	Discipline_by citation Academic disciplines by citation 1 - Psychiatry 2 - Psychology 3 - Nursing 4 - Social work 5 - Occupational Therapy 6 - Social science 7 - Criminology 8 - Public health 9 - Education 10 - General Practitioners/ Primary care 11 - Management 12 - Transdisciplinary 13 - Not clear 14 - Tourism 15 - Protocols 16 - Law 17 - Medicine 18 - Human Geography 19 - Marketing 20 - Theolo…	Country Country of first affiliation of lead author	Country_per citation Country of first affiliation of lead author per citation	Self citation Is any author of the citing document also an author of the CHIME framework? 1 - Yes 2 - No	Self citation_by citation Is any author of the citing document also an author of the CHIME framework? By citation 1 - Yes 2 - No	Region of interest Region the research is relevant to	Region of interest _per citation Region the research is relevant to per citation	Year Year of publication of online version	Year_by citation Year of publication of online version by citation	Type of document_per paper Document type per paper 1 - Journal article 1a - Research study 1b - Randomised controlled trial 1c - Study protocol 1d - Literature review 1e - Systematic review 1f - Opinion piece / commentary 2 - Policy paper 3 - Conference presentation abstract 4 - Non-governmental organisation report 5 - Thesis 6 - Book 7 - Website 8 - Other (Specify) 9 - Student dissertation	Type of document_per citation Document type per citation 1 - Journal article 1a - Research study 1b - Randomised controlled trial 1c - Study protocol 1d - Literature review 1e - Systematic review 1f - Opinion piece / commentary 2 - Policy paper 3 - Conference presentation abstract 4 - Non-governmental organisation report 5 - Thesis 6 - Book 7 - Website 8 - Other (Specify) 9 - Student dissertation	Peer-reviewed_bypaper Published in a peer-reviewed journal or student thesis/dissertation by paper 1 - Yes 2 - No	Peer-reviewed_per citation Published in a peer-reviewed journal or student thesis/dissertation per citation 1 - Yes 2 - No	Intervention study Paper reports development or evaluation of an intervention 1 - Yes 2 - No	Intervention study_per citation Paper reports development or evaluation of an intervention per citation 1 - Yes 2 - No	Type of intervention As stated in document	Type of intervention_by citation As stated in document by citation	Population of interest 1 Study sample or the population discussed 1 - Any mental health problem 2 - Serious mental illness 3 - Mental health professionals 4 - Child/adolescent 5 - Family/caregivers 6 - Forensic 7 - Substance misuse 8 - Ethnic minorities 9 - Peer workers 10 - Mood/anxiety disorders 11 - Homeless 12 - Personality disorders 13 - Dual diagnosis 14 - Parents with mental health problem…	Population of interest 1_by citation Population of interest by citation	Population of interest 2 Second population of interest	Population of interest 2_by citation Second population of interest by citation	Population of interest 3 Third population of interest	Population of interest 3_by citation Third population of interestby citation	Sole or multiple citation_ per paper CHIME citation is on its own or with other citations per paper 1 - Sole citation 2 - Multiple citations	Sole or multiple citation_per citation CHIME citation is on its own or with other citations per citation 1 - Sole citation 2 - Multiple citations	Location of citation Location of each citation 1 - Introduction/Background 2 - Literature review 3 - Methods/ Methodology 4 - Results/ Findings 5 - Discussion 6 - Conclusion 7 - Strengths/ Limitations 8 - Introduction to thesis 9 - Discussion of thesis 10 - Abstract 11 - Appendix	Location of citation_by citation Location of each citation by citation 1 - Introduction/Background 2 - Literature review 3 - Methods/ Methodology 4 - Results/ Findings 5 - Discussion 6 - Conclusion 7 - Strengths/ Limitations 8 - Introduction to thesis 9 - Discussion of thesis 10 - Abstract 11 - Appendix	Citation count per location Number of times the CHIME paper is cited in the location	Citation quote Verbatim text from one sentence before to one sentence after citation	Total citation count Total number of times the CHIME paper is cited in the document	Stuart 2017_per paper Reference to tndependent CHIME validation study by Stuart et al., 2017 per paper 1 - Yes 2 - No	Stuart 2017_per citation Reference to independent CHIME validation study by Stuart et al., 2017 per paper 1 - Yes 2 - No	SR reference_per paper Reference to systematic review per paper 1 - Yes 2 - No	SR reference_by citation Reference to systematic review by citation 1 - Yes 2 - No	Brijnath 2015_per paper Reference to independent validation study by Brijnath 2015 per paper 1 - Yes 2 - No	Brijnath 2015_by citation Reference to independent validation study by Brijnath 2015 by citation 1 - Yes 2 - No	Bird 2014_per paper Reference to Bird et al., 2014 validation study per paper 1 - Yes 2 - No	Bird 2014_by citation Reference to Bird et al., 2014 validation study by citation 1 - Yes 2 - No	Slade 2012_per paper Reference to Slade et al., 2012 validation study by paper 1 - Yes 2 - No	Slade 2012_by citation Reference to Slade et al., 2012 validation study by citation 1 - Yes 2 - No	Validation_by paper Reference to any validation study 1 - Yes 2 - No	BAME_by paper Reference to ethnicity sub-group analysis	BAME_by citation Reference to ethnicity sub-group analysis	Acronym_per_paper Reference to CHIME acronym	Acronym_by citation Reference to CHIME acronym	Conceptual framework content Reference to disaggregable components 1 - Connectedness 2 - Hope and optimism 3 - Identity 4 - Meaning of life 5 - Empowerment 6 - Complete framework 7 - Not applicable
1	Green, C. A., Estroff, S. E., Yarborough, B. J., Spofford, M., Solloway, M. R., Kitson, R. S., & Perrin, N. A. (2014). Directions for future patient-centered and comparative effectiveness research for people with serious mental illness in a learning mental health care system. Schizophrenia bulletin, 40(Suppl 1), S1-S94.	Green, C. A., Estroff, S. E., Yarborough, B. J., Spofford, M., Solloway, M. R., Kitson, R. S., & Perrin, N. A. (2014). Directions for future patient-centered and comparative effectiveness research for people with serious mental illness in a learning mental health care system. Schizophrenia bulletin, 40(Suppl 1), S1-S94.	1	1	USA	USA	2	2	USA	USA	2014	2014	2	2	1	1	2	2			2	2					1	2	2	2	3	Several measures of recovery and engagement in services have been developed with consumer input and direction, but we are not aware of recovery measures developed by consumers that are in widespread use in evaluation and outcomes research. The recovery STAR tool kit612 and Refocus recovery manual613 are examples of current consumer-developed recovery practices and indices.	3	2	2	2	2	2	2	2	2	2	2	2	2	2	2	2	7
1		Green, C. A., Estroff, S. E., Yarborough, B. J., Spofford, M., Solloway, M. R., Kitson, R. S., & Perrin, N. A. (2014). Directions for future patient-centered and comparative effectiveness research for people with serious mental illness in a learning mental health care system. Schizophrenia bulletin, 40(Suppl 1), S1-S94.		1		USA		2		USA		2014		2		1		2				2						2		2		Hope Measures related to hope are largely found in the literature on recovery.158,291,343,613,622–625 For example, Donnelly et al342 considered hope to be a central domain of the recovery process, along with connectedness, identity, meaning in life, and empowerment.			2		2		2		2		2			2		2	2
1		Green, C. A., Estroff, S. E., Yarborough, B. J., Spofford, M., Solloway, M. R., Kitson, R. S., & Perrin, N. A. (2014). Directions for future patient-centered and comparative effectiveness research for people with serious mental illness in a learning mental health care system. Schizophrenia bulletin, 40(Suppl 1), S1-S94.		1		USA		2		USA		2014		2		1		2				2						1		2		For example, Donnelly et al342 considered hope to be a central domain of the recovery process, along with connectedness, identity, meaning in life, and empowerment. Leamy et al613 also created a conceptual framework of recovery that included hope and optimism as one of five critical processes of recovery. Donnelly et al343 reviewed a total of seven specific items for hope and optimism in three in…			2		2		2		2		2			2		2	2
2	Acero, Á. R., Cano‐Prous, A., Castellanos, G., Martín‐Lanas, R., & Canga‐Armayor, A. (2017). Family identity and severe mental illness: A thematic synthesis of qualitative studies. European Journal of Social Psychology, 47(5), 611-627.	Acero, Á. R., Cano‐Prous, A., Castellanos, G., Martín‐Lanas, R., & Canga‐Armayor, A. (2017). Family identity and severe mental illness: A thematic synthesis of qualitative studies. European Journal of Social Psychology, 47(5), 611-627.	2	2	Spain	Spain	2	2	International	International	2017	2017	1d	1d	1	1	2	2			5	5					1	2	1	1	1	The purpose of this focus is to make it plausible for a mentally ill person to start a process of recovery or ‘a journey of healing and transformation enabling […] her/him to live a meaningful life in a community of his or her choice while striving to achieve his or her full potential’ (U.S. Department of Health and Human Services, 2004, p. 1). In this regard, the main aspects of this process inc…	2	2	2	2	2	2	2	2	2	2	2	2	2	2	2	2	1
2		Acero, Á. R., Cano‐Prous, A., Castellanos, G., Martín‐Lanas, R., & Canga‐Armayor, A. (2017). Family identity and severe mental illness: A thematic synthesis of qualitative studies. European Journal of Social Psychology, 47(5), 611-627.		2		Spain		3		International		2018		1d		1		2				5						1	5	5	1	Initially, it is a very intense process and later becomes more focused on getting on with life. In line with these findings, other pieces of research describe how families with SMI get through the experiential and coping phases, highlighting their challenging nature (Muhlbauer, 2002); several other studies include the positive redefinition of the sense of identity as a category of recovery (Leamy…			2		2		2		2		2			2		2	3
3	Adams, M., & Morgan, J. (2018). Mental health recovery and nature: how social and personal dynamics are important. Ecopsychology, 10(1), 44-52.	Adams, M., & Morgan, J. (2018). Mental health recovery and nature: how social and personal dynamics are important. Ecopsychology, 10(1), 44-52.	2	2	UK	UK	2	2	UK	UK	2018	2018	1a	1a	1	1	1	1	nature-based intervention	nature-based intervention	1	1					1	2	1	1	2	There are numerous iterations of a ‘‘recovery model,’’ but broadly speaking they eschew medical framings of the concept of recovery as being ‘‘cured’’ or ‘‘symptom-fee’’ (Tew, 2013). Recovery from mental illness is understood as gradual and nonlinear, as a struggle, and as an idiosyncratic, active process—one that may involve professional interventions but is also aided by supportive and healing …	6	2	2	2	2	2	2	2	2	2	2	2	2	2	1	2	7
3		Adams, M., & Morgan, J. (2018). Mental health recovery and nature: how social and personal dynamics are important. Ecopsychology, 10(1), 44-52.		2		UK		2		UK		2018		1a		1		1		nature-based intervention		1						1		1		As Tew asserts, ‘‘conceived in this way, recovery is both a personal and a social process—in which resolution of internal distress takes place alongside social reengagement in ways that may be mutually reinforcing’’ (Tew, 2013, p. 361). Leamy and colleagues’ (2011) meta-analysis of research drawing on a recovery model offers further detail of the psychosocial process described by Tew. They discov…			2		2		2		2		2			2		2	6
3		Adams, M., & Morgan, J. (2018). Mental health recovery and nature: how social and personal dynamics are important. Ecopsychology, 10(1), 44-52.		2		UK		2		UK		2018		1a		1		1		nature-based intervention		1						1	5	5	4	In the following discussion, we consider how our findings relate to the recovery model of mental illness outlined in the introduction. Leamy and colleagues’ (2011) recent meta-analysis of research utilizing a recovery model identified five key and interlinking processes involved in recovery: connectedness (peer support and support groups, relationships, being part of the community); hope and opti…			2		2		2		2		2			2		1	6
3		Adams, M., & Morgan, J. (2018). Mental health recovery and nature: how social and personal dynamics are important. Ecopsychology, 10(1), 44-52.		2		UK		2		UK		2018		1a		1		1		nature-based intervention		1						1		5		Here we addressed participants’ own understandings of what social contact means for them, and why and how the contingencies of natural settings interrelate with positive social experiences. We found two variations on the theme of the benefits of social contact, that combined speak to and flesh out other recovery processes highlighted by Leamy and colleagues: Identity, meaning, and hope for the fu…			2		2		2		2		2			2		2	.
3		Adams, M., & Morgan, J. (2018). Mental health recovery and nature: how social and personal dynamics are important. Ecopsychology, 10(1), 44-52.		2		UK		2		UK		2018		1a		1		1		nature-based intervention		1						1		5		Another key process identified by Leamy and colleagues, ‘‘hope and optimism about the future,’’ is also considered to be one of the key indicators of recovery-oriented practice in related conceptual frameworks (e.g., Bonney & Stickley, 2008; Resnick, Fontana, Lehman, & Rosenheck, 2005). It relates closely to our theme of personal growth.			2		2		2		2		2			2		2	2
3		Adams, M., & Morgan, J. (2018). Mental health recovery and nature: how social and personal dynamics are important. Ecopsychology, 10(1), 44-52.		2		UK		2		UK		2018		1a		1		1		nature-based intervention		1						1		5		In fact, future-orientation was identified as a salient element of personal growth in participants’ own descriptions, alongside, and facilitated by, a greater capacity for self-reflection and self-acceptance. These processes are also arguably central to the development of self-compassion and the rebuilding of a positive sense of identity (Neff, 2003)—another key process of recovery identified by …			2		2		2		2		2			2		2	3
4	Addington, D., Anderson, E., Kelly, M., Lesage, A., & Summerville, C. (2017). Canadian practice guidelines for comprehensive community treatment for schizophrenia and schizophrenia spectrum disorders. The Canadian Journal of Psychiatry, 62(9), 662-672.	Addington, D., Anderson, E., Kelly, M., Lesage, A., & Summerville, C. (2017). Canadian practice guidelines for comprehensive community treatment for schizophrenia and schizophrenia spectrum disorders. The Canadian Journal of Psychiatry, 62(9), 662-672.	1	1	Canada	Canada	2	2	Canada	Canada	2017	2017	1	1	1	1	2	2			2	2					1	1	1	1	1	In Canada, the Mental Health Strategy identifies supporting recovery as a core value for mental health services.1 A systematic review of the recovery literature identified 5 key recovery processes: connectedness, hope, identity, meaning and empowerment (the CHIME framework).3 A number of specific evidence based practices have been identified as supporting a recovery orientation, such as supported…	1	2	2	1	1	2	2	2	2	2	2	2	2	2	1	1	6
5	Ådnøy Eriksen, K., Arman, M., Davidson, L., Sundfør, B., & Karlsson, B. (2014). Challenges in relating to mental health professionals: Perspectives of persons with severe mental illness. International Journal of Mental Health Nursing, 23(2), 110-117.	Ådnøy Eriksen, K., Arman, M., Davidson, L., Sundfør, B., & Karlsson, B. (2014). Challenges in relating to mental health professionals: Perspectives of persons with severe mental illness. International Journal of Mental Health Nursing, 23(2), 110-117.	3	3	Sweden	Sweden	2	2	Norway	Norway	2013	2013	1a	1a	1	1	2	2			2	2					1	1	1	1	1	Within a relational perspective, this suggests that recovery is promoted when others acknowledge and respect the person as the ‘driver’ in his or her journey of life. Leamy et al. (2011) have developed ‘a conceptual framework of personal recovery’, in which the category ‘recovery processes’ is particularly relevant to the relational perspective. The subcategories ‘connectedness’, ‘hope and optimi…	2	2	2	2	2	2	2	2	2	2	2	2	2	2	1	1	6
5		Ådnøy Eriksen, K., Arman, M., Davidson, L., Sundfør, B., & Karlsson, B. (2014). Challenges in relating to mental health professionals: Perspectives of persons with severe mental illness. International Journal of Mental Health Nursing, 23(2), 110-117.		3		Sweden		2		Norway		2013		1a		1		2				2						1	5	5	1	The findings are discussed in two main sessions: (i) limits to, and enhancements of, recovery processes; and (ii) ethical challenges to professionals. The discussion draws on the relational perspective: understanding persons as mainly seeking contact and meaning (Binder & Vollestad 2006), and relationships as crucial to the sense of self and identity (Schibbye 2009); as well as markers of the rec…			2		2		2		2		2			2		1	6
6	Adzovie, E. (2016). Formal Social Support for Caregivers of Elderly Stroke Survivors: A Narrative Synthesis (Doctoral dissertation, University of Alberta).	Adzovie, E. (2016). Formal Social Support for Caregivers of Elderly Stroke Survivors: A Narrative Synthesis (Doctoral dissertation, University of Alberta).	3	3	Canada	Canada	2	2	International	International	2016	2016	5	5	1	1	1	1			5	5					2	2	3	3	1	Narrative methodologies are acknowledged as appropriate for examining heterogeneity across primary studies, and thus was a useful approach for reviewing the attributes and influence of different types of social support programs on family resilience. Narrative synthesis was chosen for this research because it uses an organised tactical approach to narrative and has been used successfully in a numb…	1	2	2	2	2	2	2	2	2	2	2	2	2	2	2	2	7
7	Aga, N., Laenen, F. V., Vandevelde, S., Vermeersch, E., & Vanderplasschen, W. (2017). Recovery of offenders formerly labeled as not criminally responsible: uncovering the ambiguity from first-person narratives. International journal of offender therapy and comparative criminology, 0306624X17730617.	Aga, N., Laenen, F. V., Vandevelde, S., Vermeersch, E., & Vanderplasschen, W. (2017). Recovery of offenders formerly labeled as not criminally responsible: uncovering the ambiguity from first-person narratives. International journal of offender therapy and comparative criminology, 0306624X17730617.	7	7	Belgium	Belgium	2	2	Belgium	Belgium	2017	2017	1f	1f	1	1	2	2	N/A	N/A	6	6					1	1	1	1	1	A core component of recovery is its focus on strengths rather than on deficits and limitations. Despite the absence of a scientific consensus on the course and characteristics of recovery, it is accepted as being a lifelong, nonlinear, dynamic, and personal process that encompasses several life domains and in which individuals regain control over their lives (Leamy, Bird, Le Boutillier, Williams,…	5	2	2	2	2	2	2	2	2	2	2	2	2	2	2	2	7
7		Aga, N., Laenen, F. V., Vandevelde, S., Vermeersch, E., & Vanderplasschen, W. (2017). Recovery of offenders formerly labeled as not criminally responsible: uncovering the ambiguity from first-person narratives. International journal of offender therapy and comparative criminology, 0306624X17730617.		7		Belgium		2		Belgium		2017		1f		1		2		N/A		6						2	3	3	1	The extent to which the topic list was used during the interview was determined by participants’ narratives; as such, the sequence of questions was not fixed (Van Male, 2011). The interview consisted of a conversation focusing on recovery and elements that were acknowledged as being important for the feeling of progress in life (e.g., Leamy et al., 2011; Tew et al., 2012). In addition, life quali…			2		2		2		2		2			2		2	7
7		Aga, N., Laenen, F. V., Vandevelde, S., Vermeersch, E., & Vanderplasschen, W. (2017). Recovery of offenders formerly labeled as not criminally responsible: uncovering the ambiguity from first-person narratives. International journal of offender therapy and comparative criminology, 0306624X17730617.		7		Belgium		2		Belgium		2017		1f		1		2		N/A		6						2	4	4	1	Recovery resources were considered using important facets of recovery in general mental health literature as a guideline (Leamy et al., 2011; Resnick et al., 2005; van der Stel, 2012), that is, clinical, functional, social, and personal resources. The ambiguous role of the judicial label is discussed, since this is a critical aspect of recovery for mentally ill offenders.			2		2		2		2		2			2		2	7
7		Aga, N., Laenen, F. V., Vandevelde, S., Vermeersch, E., & Vanderplasschen, W. (2017). Recovery of offenders formerly labeled as not criminally responsible: uncovering the ambiguity from first-person narratives. International journal of offender therapy and comparative criminology, 0306624X17730617.		7		Belgium		2		Belgium		2017		1f		1		2		N/A		6						2	5	5	2	As for other mental health populations, we can conclude that recovery is an ongoing journey that consists of experiences that are unique to each individual. Our results indicate that there are common factors that facilitate the recovery process that are consistent with recovery literature in general mental health care (Leamy et al., 2011; Resnick et al., 2005; van der Stel, 2012), including clini…			2		2		2		2		2			2		2	7
7		Aga, N., Laenen, F. V., Vandevelde, S., Vermeersch, E., & Vanderplasschen, W. (2017). Recovery of offenders formerly labeled as not criminally responsible: uncovering the ambiguity from first-person narratives. International journal of offender therapy and comparative criminology, 0306624X17730617.		7		Belgium		2		Belgium		2017		1f		1		2		N/A		6						2		5		For example, overcoming financial shortage was perceived as an important means of regaining autonomy (Biringer et al., 2016), although money was not seen as indispensable for a fulfilling life. Other key components of functional recovery were identified that corresponded with findings from other studies (Andresen, Oades, & Caputi, 2003; Leamy et al., 2011; Resnick et al., 2005; Schrank & Slade, 2…			2		2		2		2		2			2		2	7
8	Aggelidou, K., & Georgaca, E. (2017). Effective strategies for coping with paranoid thoughts: A qualitative investigation. International Journal of Mental Health, 46(3), 188-205.	Aggelidou, K., & Georgaca, E. (2017). Effective strategies for coping with paranoid thoughts: A qualitative investigation. International Journal of Mental Health, 46(3), 188-205.	12	12	Greece	Greece	2	2	International	International	2017	2017	1a	1a	1	1	2	2			2	2					2	2	1	1	1	The findings of this study, however, indicate that, apart from utilizing strategies to deal directly with paranoid ideas, people employ a range of strategies aiming to establish and maintain good mental health and quality of life, as a way of indirectly managing their distressing experiences. This is in support of the recent shift in research and clinical work from symptom targeted interventions …	1	2	2	2	2	2	2	2	2	2	2	2	2	2	2	2	7
9	Agrest, M., Barruti, S., Gabriel, R., Zalazar, V., Wikinski, S., & Ardila-Gómez, S. (2018). Day hospital treatment for people with severe mental illness according to users’ perspectives: what helps and what hinders recovery?. Journal of Mental Health, 27(1), 52-58.	Agrest, M., Barruti, S., Gabriel, R., Zalazar, V., Wikinski, S., & Ardila-Gómez, S. (2018). Day hospital treatment for people with severe mental illness according to users’ perspectives: what helps and what hinders recovery?. Journal of Mental Health, 27(1), 52-58.	12	12	Argentina	Argentina	2	2	Argentina	Argentina	2018	2018	1a	1a	1	1	2	2			1	1					1	1	5	5	1	With regards to users being able to view themselves from a new perspective, this may be consistent with what Leamy et al. (2011) have mentioned as redefining a positive sense of identity. Users’ awareness of having their ideas ‘‘more organized’’ and being more accepting of their difficulties seems to be part of a more profound transformation of the self.	1	2	2	2	2	2	2	2	2	2	2	2	2	2	2	2	3
10	Aguilera Araneda, L. (2016). The Experience of Participants in Therapeutic Storytelling Group/Te Roopu Pakiwaitara Who Live With a Mental Illness in the Community: A Qualitative Descriptive Study (Doctoral dissertation, Auckland University of Technology).	Aguilera Araneda, L. (2016). The Experience of Participants in Therapeutic Storytelling Group/Te Roopu Pakiwaitara Who Live With a Mental Illness in the Community: A Qualitative Descriptive Study (Doctoral dissertation, Auckland University of Technology).	13	13	New Zealand	New Zealand	2	2	New Zealand	New Zealand	2016	2016	5	5	1	1	2	2			4	4					1	1	5	5	1	These findings align with ideas proposed by Le Boutillier et al. (2011) who suggested that each individual comes to terms with and overcomes challenges and barriers related to having a mental illness. One of the recovery processes identified by Leamy, Bird, Le Boutillier, Williams and Slade (2011) was around connectedness and the Marae was seen by some participants as a safe environment for makin…	1	2	2	2	2	2	2	2	2	2	2	2	2	2	2	2	1
11	Aikaterini, K., Athanasios, S., Georgios, L. N., Sofia, Z., Maria, T., & Paola, R. G. A. (2015). Association Between Optimism, Dietary Habits, Lifestyle and General Health Self-Assessment: A Pilot Study. International Journal of Health and Psychology Research, 1(3), 13-28.	Aikaterini, K., Athanasios, S., Georgios, L. N., Sofia, Z., Maria, T., & Paola, R. G. A. (2015). Association Between Optimism, Dietary Habits, Lifestyle and General Health Self-Assessment: A Pilot Study. International Journal of Health and Psychology Research, 1(3), 13-28.	2	2	Greece	Greece	2	2	Greece	Greece	2015	2015	1a	1a	1	1	2	2			22	22					2	2	1	1	1	In addition, in a number of studies it is observed that optimists report less pain sensitivity, better pain management and treatment, as well as better results concerning the quality of life in patients with chronic diseases (Costello et al., 2002; Goodin et al., 2013; Bargiel- Matusiewicz & Krzyszkowska, 2009; Kepka et al., 2013; Tsakogia, Lyrakos, Damigos, Mayreas, & Dimoliatis, 2010). As far a…	1	2	2	2	2	2	2	2	2	2	2	2	2	2	2	2	2
12	Allman, J., Cooke, A., Whitfield, B., & McCartney, M. (2018). “It doesn’t mean I’m useless”: how do young people experiencing psychosis contribute to their families and why are contributions sometimes overlooked?. Psychosis, 10(1), 11-21.	Allman, J., Cooke, A., Whitfield, B., & McCartney, M. (2018). “It doesn’t mean I’m useless”: how do young people experiencing psychosis contribute to their families and why are contributions sometimes overlooked?. Psychosis, 10(1), 11-21.	2	2	UK	UK	2	2	UK	UK	2017	2017	1a	1a	2	2	2	2			2	2					1	1	5	5	1	Services frequently reported difficulty identifying possible participants because care-coordinators viewed their clients as not contributing to their families. This is significant as whilst hope is known to be important in recovery (Leamy et al, 2011) services may be communicating a message of hopelessness. Finally, longitudinal research would help to clarify the processes involved and the direct…	1	2	2	2	2	2	2	2	2	2	2	2	2	2	2	2	2
14	Ambwani, S., Cardi, V., & Treasure, J. (2014). Mobile self-help interventions for anorexia nervosa: Conceptual, ethical, and methodological considerations for clinicians and researchers. Professional Psychology: Research and Practice, 45(5), 316.	Ambwani, S., Cardi, V., & Treasure, J. (2014). Mobile self-help interventions for anorexia nervosa: Conceptual, ethical, and methodological considerations for clinicians and researchers. Professional Psychology: Research and Practice, 45(5), 316.	2	2	UK	UK	2	2	UK	UK	2014	2014	1a	1a	1	1	1	1	Mobile Self-Help Intervention	Mobile Self-Help Intervention	16	16					1	1	2	2	1	One theoretical approach to guide the development of self-help interventions with particular emphasis on motivation and confidence to change is the “recovery approach,” which comprises of five main recovery processes: a sense of connectedness through peer support, hope/optimism about the future and confidence to change, development of identity, having a sense of meaning in life, and experiencing …	1	2	2	2	2	2	2	2	2	2	2	2	2	2	2	2	6
15	Amering, M. (2012). Recovery, science and human rights. Epidemiology and psychiatric sciences, 21(4), 367-369.	Amering, M. (2012). Recovery, science and human rights. Epidemiology and psychiatric sciences, 21(4), 367-369.	1	1	Austria	Austria	2	2	International	International	2012	2012	1f	1f	1	1	2	2			3	3					1	1	2	2	1	Another major result of this and the former review are the similarities between minority and majority (Leamy et al. 2011) and similarities across the international literature. This is in line with my personal experience with contact to the user/survivor communities in different cultures as well as trialogue experiences in different parts of the world (www.trialogue. co; Amering et al. 2012) with …	1	2	2	2	2	2	2	2	2	2	2	2	2	2	2	2	7
16	Anczewska, M., et al. (2014). "LESSONS FROM THE RECOVERY TRAINING PROGRAMME FOR SERVICE USERS EMPOWERMENT." Education’s Role in Preparing Globally Competent Citizens: 311	Anczewska, M., et al. (2014). "LESSONS FROM THE RECOVERY TRAINING PROGRAMME FOR SERVICE USERS EMPOWERMENT." Education’s Role in Preparing Globally Competent Citizens: 311	9	9	Bulgaria	Bulgaria	2	2	International	International	2014	2014	6	6	2	2	2	2			3	3					1	1	2	2	1	Outcomes include reduced symptomatology, no psychiatric hospitalisation, pharmacotherapy compliance and adherence (when needed), full- or part-time involvement in work or school (increases a person's self-worth, stabilizes living circumstances and facilitates integration with the community), life independent of supervision, not fully dependent on financial support from disability insurance, relat…	1	2	2	2	2	2	2	2	2	2	2	2	2	2	2	2	7
17	Andvig, E., & Biong, S. (2014). Recovery oriented conversations in a milieu therapeutic setting. International Practice Development Journal, 4(1).	Andvig, E., & Biong, S. (2014). Recovery oriented conversations in a milieu therapeutic setting. International Practice Development Journal, 4(1).	3	3	Norway	Norway	2	2	Norway	Norway	2014	2014	1a	1a	1	1	2	2			3	3					1	2	1	1	2	The goal is to live a good life as a citizen, and not to be seen and treated as a psychiatric patient or a drug addict. Recovery research describes several characteristics of the recovery process (Davidson et al., 2009; Leamy et al., 2011; Slade et al., 2012). Leamy et al. (2011) have developed an empirically based conceptual framework comprising five interlinking recovery processes: connectednes…	4	2	2	2	2	2	2	2	2	1	1	1	2	2	1	1	7
17		Andvig, E., & Biong, S. (2014). Recovery oriented conversations in a milieu therapeutic setting. International Practice Development Journal, 4(1).		3		Norway		2		Norway		2014		1a		1		2				3						1		1		Recovery research describes several characteristics of the recovery process (Davidson et al., 2009; Leamy et al., 2011; Slade et al., 2012). Leamy et al. (2011) have developed an empirically based conceptual framework comprising five interlinking recovery processes: connectedness, hope and optimism about the future, identity, meaning in life and empowerment (CHIME). Although each person’s journey…			2		2		2		2		1			2		1	6
17		Andvig, E., & Biong, S. (2014). Recovery oriented conversations in a milieu therapeutic setting. International Practice Development Journal, 4(1).		3		Norway		2		Norway		2014		1a		1		2				3						1	5	5	2	To talk about life in general by focusing on the patient’s life history and existential and religious sides of life, as some participants did, can help the person to rediscover meaning in life. Spirituality is seen as an important component of individual recovery (Leamy et al., 2011). Conversations that address feelings may contribute to the person’s sense of self, which, according to Kitwood’s (…			2		2		2		2		2			2		2	7
17		Andvig, E., & Biong, S. (2014). Recovery oriented conversations in a milieu therapeutic setting. International Practice Development Journal, 4(1).		3		Norway		2		Norway		2014		1a		1		2				3						2		5		It has been demonstrated that creating hope is important in the recovery process, as highlighted by this study’s participants (Deegan, 1988; Leamy et al., 2011). Loss of hope can lead to giving up or withdrawal and may inhibit inpatients’ outlook regarding opportunities for the present and the future (Chen et al., 2013).			2		2		2		2		2			2		2	2
18	Andvig, E., & Hummelvoll, J. K. (2015). From struggling to survive to a life based on values and choices: first-person experiences of participating in a Norwegian Housing First project. Nordic Journal of Social Research, 6.	Andvig, E., & Hummelvoll, J. K. (2015). From struggling to survive to a life based on values and choices: first-person experiences of participating in a Norwegian Housing First project. Nordic Journal of Social Research, 6.	6	6	Norway	Norway	2	2	Norway	Norway	2015	2015	1a	1a	2	2	2	2			13	13					1	2	5	5	3	Findings concerning existential issues such as hope and optimism in this study are also reported in reviews of the recovery literature (Bonney & Stickle, 2008; Leamy et al., 2011; Slade et al., 2012). Leamy et al. (2011) have identified hope and optimism about the future as a core component in personal recovery.	3	2	2	2	2	2	2	2	2	1	1	1	2	2	2	2	2
18		Andvig, E., & Hummelvoll, J. K. (2015). From struggling to survive to a life based on values and choices: first-person experiences of participating in a Norwegian Housing First project. Nordic Journal of Social Research, 6.		6		Norway		2		Norway		2015		1a		2		2				13						1		5		Findings concerning existential issues such as hope and optimism in this study are also reported in reviews of the recovery literature (Bonney & Stickle, 2008; Leamy et al., 2011; Slade et al., 2012). Leamy et al. (2011) have identified hope and optimism about the future as a core component in personal recovery. It seems important that the participants experienced professionals who believed in th…			2		2		2		2		1			2		2	2
18		Andvig, E., & Hummelvoll, J. K. (2015). From struggling to survive to a life based on values and choices: first-person experiences of participating in a Norwegian Housing First project. Nordic Journal of Social Research, 6.		6		Norway		2		Norway		2015		1a		2		2				13						2		5		According to Slade et al. (2012), empowerment relates both to a sense of empowerment within the services, such as having control over the assistance and support that they are given, and having personal responsibility, including becoming an empowered member of society (Slade et al., 2012). Empowerment is understood as a critical dimension of recovery (Leamy et al., 2011; Slade et al., 2012). Empow…			2		2		2		2		1			2		2	5
19	Ang, S. H., Cavanagh, J., Southcombe, A., Bartram, T., Marjoribanks, T., & McNeil, N. (2017). Human resource management, social connectedness and health and well-being of older and retired men: the role of Men’s Sheds. The International Journal of Human Resource Management, 28(14), 1986-2016.	Ang, S. H., Cavanagh, J., Southcombe, A., Bartram, T., Marjoribanks, T., & McNeil, N. (2017). Human resource management, social connectedness and health and well-being of older and retired men: the role of Men’s Sheds. The International Journal of Human Resource Management, 28(14), 1986-2016.	11	11	New Zealand	New Zealand	2	2	Australia	Australia	2015	2015	1a	1a	1	1	2	2			22	22					1	1	1	1	1	We suggest the following hypothesis: H3: The relationship between members’ perceived HR practices and member’s health and wellbeing is mediated by members’ social connectedness. There is an established link between social connectedness and mental health. For example, Leamy, Bird, Le Boutillier, Williams, and Slade (2011) conducted a systematic review to develop a conceptual framework for personal…	1	2	2	1	1	2	2	2	2	2	2	2	2	2	2	2	6
20	Arbour, S. (2016). Let the Journey Begin. Journal of Recovery in Mental Health, 1(1S), 1-4.	Arbour, S. (2016). Let the Journey Begin. Journal of Recovery in Mental Health, 1(1S), 1-4.	12	12	Canada	Canada	2	2	Canada	Canada	2016	2016	1f	1f	1	1	2	2			3	3					2	2	2	2	1	The advances made over this short period of time are truly remarkable. New conceptual models and frameworks of recovery have been proposed, studied, and refined.[5], [6] The measurement of recovery is an emerging field of research, which has sparked lively debates regarding whether or not the experience can in fact be measured.	1	2	2	2	2	2	2	2	2	2	2	2	2	2	2	2	7
21	Areberg, C. (2013). Individual Placement and Support (IPS) for persons with severe mental illness-Outcomes of a randomised controlled trial in Sweden (Vol. 2013, No. 31). Occupational Therapy and Occupational Science.	Areberg, C. (2013). Individual Placement and Support (IPS) for persons with severe mental illness-Outcomes of a randomised controlled trial in Sweden (Vol. 2013, No. 31). Occupational Therapy and Occupational Science.	5	5	Sweden	Sweden	2	2	Sweden	Sweden	2013	2013	1b	1b	1	1	1	1	Individual Placement and Support	Individual Placement and Support	2	2					1	1	5	5	2	Moreover, by having an employment specialist who showed a positive attitude towards them, the participants felt encouraged and disposed to act. They felt that future paid work was achievable despite their limitation caused by mental illness and obstacles in everyday life which is all in accordance with a process of personal recovery (Leamy, Bird, Le Boutillier, Williams, & Slade, 2011). The resul…	2	2	2	2	2	2	2	2	2	2	2	2	2	2	2	2	7
21		Areberg, C. (2013). Individual Placement and Support (IPS) for persons with severe mental illness-Outcomes of a randomised controlled trial in Sweden (Vol. 2013, No. 31). Occupational Therapy and Occupational Science.		5		Sweden		2		Sweden		2013		1b		1		1		Individual Placement and Support		2						1		5		The results in Study III showing IPS had an effective impact in relation to empowerment, engagement in occupations and QOL also showed to be in line with the critical ingredients of a personal recovery process which are, Hope and optimism for the future; motivation to change, positive thinking, Connectedness; support from others and being part of the community, Identity; rebuilding/ redefining a …			2		2		2		2		2			2		2	6
22	Areberg, C., & Bejerholm, U. (2013). The effect of IPS on participants' engagement, quality of life, empowerment, and motivation: a randomized controlled trial. Scandinavian journal of occupational therapy, 20(6), 420-428.	Areberg, C., & Bejerholm, U. (2013). The effect of IPS on participants' engagement, quality of life, empowerment, and motivation: a randomized controlled trial. Scandinavian journal of occupational therapy, 20(6), 420-428.	5	5	Sweden	Sweden	2	2	Sweden	Sweden	2013	2013	1b	1b	1	1	1	1	Individual Placement and Support	Individual Placement and Support	2	2					1	1	5	5	1	Rather, it can be a consequence of the critical ingredients of the IPS approach and the quality of support provided, where the participant is the principal agent of vocational support. Thus, the IPS process may be defined as a process towards personal recovery, which involves having the opportunity to be connected and being part of the community, focusing upon strengths and control, and experienc…	1	2	2	2	2	2	2	2	2	2	2	2	2	2	2	2	7
23	Argentzell, E., Hultqvist, J., Neil, S., & Eklund, M. (2017). Measuring personal recovery–psychometric properties of the Swedish questionnaire about the process of recovery (QPR-Swe). Nordic journal of psychiatry, 71(7), 529-535.	Argentzell, E., Hultqvist, J., Neil, S., & Eklund, M. (2017). Measuring personal recovery–psychometric properties of the Swedish questionnaire about the process of recovery (QPR-Swe). Nordic journal of psychiatry, 71(7), 529-535.	1	1	Sweden	Sweden	2	2	Sweden	Sweden	2017	2017	1a	1a	2	2	1	1			1	1					1	2	2	2	3	Personal recovery is defined as an individual process towards living a meaningful and hopeful life despite the limitations of psychiatric symptoms (5). It is seen as a journey and an active and non-linear, ongoing process rather than an end result (6,7). Service users have generally described the process as including increased quality of life (8) and taking control of one’s life (9,10).	4	2	2	1	2	2	2	2	2	2	2	2	2	2	1	2	7
23		Argentzell, E., Hultqvist, J., Neil, S., & Eklund, M. (2017). Measuring personal recovery–psychometric properties of the Swedish questionnaire about the process of recovery (QPR-Swe). Nordic journal of psychiatry, 71(7), 529-535.		1		Sweden		2		Sweden		2017		1a		2		1				1						1		2		Research that focuses on examining the construct of personal recovery has shown that this concept differs from so-called clinical recovery, which generally puts a strong emphasis on the absence of symptoms (12). In order to further conceptualize personal recovery, Leamy et al. (6) have developed the recovery CHIME framework. This acronym stands for the recovery processes of Connectedness, Hope an…			2		1		2		2		2			2		1	6
23		Argentzell, E., Hultqvist, J., Neil, S., & Eklund, M. (2017). Measuring personal recovery–psychometric properties of the Swedish questionnaire about the process of recovery (QPR-Swe). Nordic journal of psychiatry, 71(7), 529-535.		1		Sweden		2		Sweden		2017		1a		2		1				1						1		2		This acronym stands for the recovery processes of Connectedness, Hope and optimism, Identity, Meaning and Empowerment and CHIME has been developed through a systematic review and narrative synthesis of recovery research. The CHIME is widely used within mental health settings and research and serves as a framework for recovery in the current paper.			2		1		2		2		2			2		1	6
23		Argentzell, E., Hultqvist, J., Neil, S., & Eklund, M. (2017). Measuring personal recovery–psychometric properties of the Swedish questionnaire about the process of recovery (QPR-Swe). Nordic journal of psychiatry, 71(7), 529-535.		1		Sweden		2		Sweden		2017		1a		2		1				1						2	3	3	1	Construct validity was addressed in terms of convergent validity, which is when two constructs that are theoretically linked show to be correlated (26). The instruments chosen for this analysis have in previous research been indicated as related with personal recovery (2,6,18,27), each of them thus assumed to share a common feature with recovery.			2		2		2		2		2			2		2	7
24	Ashman, M., Halliday, V., & Cunnane, J. G. (2017). Qualitative Investigation of the Wellness Recovery Action Plan in a UK NHS Crisis Care Setting. Issues in mental health nursing, 38(7), 570-577.	Ashman, M., Halliday, V., & Cunnane, J. G. (2017). Qualitative Investigation of the Wellness Recovery Action Plan in a UK NHS Crisis Care Setting. Issues in mental health nursing, 38(7), 570-577.	3	3	UK	UK	2	2	UK	UK	2017	2017	1a	1a	1	1	2	2			1	1					1	1	1	1	1	A UK consumer survey has called for crisis services geared to promote recovery from the outset of care (MIND, 2011). Crisis periods have been mapped onto theoretical change processes by Leamy et al. (2011, p. 419). Recovery principles and crisis therefore connect within the care continuum, particularly in view of the hope and optimism intrinsic to recovery-oriented care, in addition to aligning w…	2	2	2	2	2	2	2	2	2	2	2	2	2	2	2	2	7
24		Ashman, M., Halliday, V., & Cunnane, J. G. (2017). Qualitative Investigation of the Wellness Recovery Action Plan in a UK NHS Crisis Care Setting. Issues in mental health nursing, 38(7), 570-577.		3		UK		2		UK		2017		1a		1		2				1						2	5	5	1	This study examined WRAP in a particular setting, a UK CRHT, thus addressing a reported need to research WRAP, and recovery, in a range of settings (Cook et al., 2012; Leamy et al., 2011). It appears to be the first WRAP study where qualitative research is based solely on one-to-one interviews rather than focus groups or focus groups combined with interviews.			2		2		2		2		2			2		2	7
26	Bailie, H. A., & Tickle, A. (2015). Effects of employment as a peer support worker on personal recovery: a review of qualitative evidence. Mental Health Review Journal, 20(1), 48-64.034	Bailie, H. A., & Tickle, A. (2015). Effects of employment as a peer support worker on personal recovery: a review of qualitative evidence. Mental Health Review Journal, 20(1), 48-64.034	12	12	UK	UK	2	2	International	International	2015	2015	1e	1e	1	1	2	2			9	9					1	1	1	1	1	“Personal recovery” reflects a consumer-based understanding of recovery, which is recognised as individually defined and experienced, in contrast to clinical definitions that relate more closely to concepts of cure (Slade, 2010). Although recovery has been described as a deeply personal and unique process (Anthony, 1993), an empirically based conceptual framework has been developed, which outline…	5	2	2	2	2	2	2	2	2	2	2	2	2	2	2	2	6
26		Bailie, H. A., & Tickle, A. (2015). Effects of employment as a peer support worker on personal recovery: a review of qualitative evidence. Mental Health Review Journal, 20(1), 48-64.035		12		UK		2		International		2015		1e		1		2				9						1	4	4	1	In contrast, “consumer-run” agencies had other challenges in relationship to work roles, as the organisational structure could be looser, leading to ill-defined roles and uncertainty about where to seek support. In either setting, it might be expected that ill-defined roles could undermine recovery processes such as identity, meaning in life and empowerment (Leamy et al., 2011). Training and info…			2		2		2		2		2			2		2	.
26		Bailie, H. A., & Tickle, A. (2015). Effects of employment as a peer support worker on personal recovery: a review of qualitative evidence. Mental Health Review Journal, 20(1), 48-64.036		12		UK		2		International		2015		1e		1		2				9						1	5	5	3	Results suggest consideration must be given to the value of PSWs’ role within services, both within and beyond the teams in which PSWs are located. While participants did not explicitly talk about the impact on their own recovery of perceptions that they were undervalued, it is reasonable to suggest this could be detrimental in line with constructs relating to recovery such as identity, meaning a…			2		2		2		2		2			2		2	.
26		Bailie, H. A., & Tickle, A. (2015). Effects of employment as a peer support worker on personal recovery: a review of qualitative evidence. Mental Health Review Journal, 20(1), 48-64.037		12		UK		2		International		2015		1e		1		2				9						1		5		Future qualitative approaches could more specifically explore PSWs’ conceptualisation of recovery and its relationship with PSW. One question might be whether PSWs’ views of recovery fit with existing conceptual models (e.g. Leamy et al., 2011), or differ in light of their unique position as service recipients and providers.			2		2		2		2		2			2		2	7
26		Bailie, H. A., & Tickle, A. (2015). Effects of employment as a peer support worker on personal recovery: a review of qualitative evidence. Mental Health Review Journal, 20(1), 48-64.038		12		UK		2		International		2015		1e		1		2				9						1		5		Quantitative approaches could seek to measure the relationships between constructs relating to employment as a peer and those relating to personal recovery, for example based on existing conceptual models (Leamy et al., 2011). Using quantitative methods such as factor analysis to identify key ingredients that may either promote or impede recovery would offer empirical guidance to service developm…			2		2		2		2		2			2		2	7
27	Bartlett, A. (2016). Secure lives: The meaning and importance of culture in secure hospital care. Oxford University Press.	Bartlett, A. (2016). Secure lives: The meaning and importance of culture in secure hospital care. Oxford University Press.	7	7	UK	UK	2	2	UK	UK	2016	2016	6	6	2	2	2	2			6	6					1	1	2	2	2	The study as a whole is imbued with the psychiatric values of the day and is a long way from today’s Recovery model. This new model has generated a tension between the processes resulting in a positive outcome in its own terms (Leamy et al. 2011), conspicuously: ‘connectedness; hope and optimism about the future; identity; meaning in life; and empowerment’ and the discourse of chronic illness (Le…	2	2	2	2	2	2	2	2	2	2	2	2	2	2	2	2	6
27		Bartlett, A. (2016). Secure lives: The meaning and importance of culture in secure hospital care. Oxford University Press.		7		UK		2		UK		2016		6		2		2				6						1		2		This is the politically preferred term for patients in mental health services. The term’s active tense is deliberate and currently linked with the ‘Recovery Agenda’, which emphasizes choice, self-determination and engaging on your own terms with mental health services, with a view to not needing much, if anything at all (Leamy et al. 2011). In Smithtown, patients said of themselves that they move…			2		2		2		2		2			2		2	7
28	Bec, A., McLennan, C. L., & Moyle, B. D. (2016). Community resilience to long-term tourism decline and rejuvenation: A literature review and conceptual model. Current Issues in Tourism, 19(5), 431-457.	Bec, A., McLennan, C. L., & Moyle, B. D. (2016). Community resilience to long-term tourism decline and rejuvenation: A literature review and conceptual model. Current Issues in Tourism, 19(5), 431-457.	14	14	Australia	Australia	2	2	International	International	2015	2015	1d	1d	1	1	2	2			3	3					1	1	3	3	1	To develop a conceptual framework of community resilience to long-term structural change driven by tourism, a narrative review of extant literature was conducted of the resilience literature (Leamy, Bird, Le Boutillier, Williams, & Slade, 2011). The strength of a narrative review is that it is flexible, able to cover large bodies of literature and is particularly useful when dealing with a rapidl…	1	2	2	2	2	2	2	2	2	2	2	2	2	2	2	2	7
29	Bech, P. (2016). Measurement-based care in mental disorders. Springer International Publishing.	Bech, P. (2016). Measurement-based care in mental disorders. Springer International Publishing.	2	2	Denmark	Denmark	2	2	International	International	2016	2016	6	6	2	2	2	2			3	3					1	1	2	2	1	In a systematic review on the conceptual framework for personal recovery, Leamy et al. (2011) demonstrated that personal recovery has subjective quality of life as a major component, followed by having control over one ’ s own life and receiving support from others. These items are included in the INSPIRE scale, a 28-item patient-rated measure of staff support for personal recovery (Williams et a…	1	2	2	1	1	2	2	2	2	2	2	2	2	2	2	2	7
30	Becker, S. J., & Midoun, M. M. (2016). Effects of direct-to-consumer advertising on patient prescription requests and physician prescribing: a systematic review of psychiatry-relevant studies. The Journal of clinical psychiatry, 77(10), e1293.	Becker, S. J., & Midoun, M. M. (2016). Effects of direct-to-consumer advertising on patient prescription requests and physician prescribing: a systematic review of psychiatry-relevant studies. The Journal of clinical psychiatry, 77(10), e1293.	1	1	USA	USA	2	2	International	International	2016	2016	1e	1e	1	1	2	2			1	1					2	2	3	3	1	The EPHPP was developed to be suitable for evaluating a range of study designs including randomized clinical trials (RCTs) and observational studies. The instrument has been used in multiple systematic reviews see 34–37 relevant to mental health treatment and has demonstrated content and construct validity.38, 39 This is the first systematic review to adapt the EPHPP to evaluate studies of DTCA.	1	2	2	1	1	2	2	2	2	2	2	2	2	2	2	2	7
31	Bennett, C., Carter, S., & Sudan, A. K. (2016, October). An examination of a recovery group in an adult community mental health team. In Clinical Psychology Forum. British Psychological Society.	Bennett, C., Carter, S., & Sudan, A. K. (2016, October). An examination of a recovery group in an adult community mental health team. In Clinical Psychology Forum. British Psychological Society.	2	2	UK	UK	2	2	UK	UK	2016	2016	1a	1a	3	3	1	1	recovery group	recovery group	1	1					1	1	1	1	1	There have been a range of opinions in the understanding of the key elements of a recovery journey, mainly because every person’s journey is unique to them. However elements such as connectedness, hope about the future, identity, meaning in life, and empowerment are commonly reported elements (Leamy, Bird, Le Boutillier, Williams, & Slade, 2011).	1	2	2	2	2	2	2	2	2	2	2	2	2	2	2	2	6
32	Best, D., Andersson, C., Irving, J., & Edwards, M. (2017). Recovery Identity and Wellbeing: Is It Better to be ‘Recovered’or ‘in Recovery’?. Journal of Groups in Addiction & Recovery, 12(1), 27-36.	Best, D., Andersson, C., Irving, J., & Edwards, M. (2017). Recovery Identity and Wellbeing: Is It Better to be ‘Recovered’or ‘in Recovery’?. Journal of Groups in Addiction & Recovery, 12(1), 27-36.	6	6	UK	UK	2	2	UK	UK	2017	2017	1a	1a	1	1	2	2			1	1					1	1	5	5	1	Likewise, the more social groups their friends are linked in to, the better their wellbeing. This is consistent with the CHIME mental health recovery model that assumes Connections is one of the five core components of effective recovery support (along with Hope, Identity, Meaning and Empowerment; Leamy, Bird, Le Boutillier, Williams, & Slade, 2011). It is also consistent with a literature that s…	1	2	2	2	2	2	2	2	2	2	2	2	2	2	1	1	6
33	Best, D., & Buckingham, S. (2016). Addiction, behavioural change and social identity: Overview and concluding comments.	Best, D., & Buckingham, S. (2016). Addiction, behavioural change and social identity: Overview and concluding comments.	7	7	UK	UK	2	2	International	International	2016	2016	6	6	1	1	2	2			7	7					1	1	2	2	2	The challenge is, however, entirely consistent with a recovery philosophy that promotes peer engagement (White, 2009) and an underling principle of empowerment (Leamy et al., 2011). For this reason, the recovery research area – and the equivalent “positive” approaches to mental health recovery, restorative justice and positive psychology – are all predicated on a model of transparency, engagement…	2	2	2	2	2	2	2	2	2	2	2	2	2	2	2	2	5
33		Best, D., & Buckingham, S. (2016). Addiction, behavioural change and social identity: Overview and concluding comments.		7		UK		2		International		2016		6		1		2				7						1		2		However, the political is also addressed in the voices given to excluded and stigmatised groups including those suffering from obesity, alcohol and drug users in prison, smokers and alcoholics, adolescent substance users and ex-offenders and ex-users attempting to reintegrate into communities on release from prison. The volume is a celebration of the centrality of social identity to all of our li…			2		2		2		2		2			2		2	.
34	Best, D., & de Alwis, S. (2017). Community recovery as a public health intervention: The contagion of hope. Alcoholism Treatment Quarterly, 35(3), 187-199.	Best, D., & de Alwis, S. (2017). Community recovery as a public health intervention: The contagion of hope. Alcoholism Treatment Quarterly, 35(3), 187-199.	12	12	UK	UK	2	2	UK	UK	2017	2017	1a	1a	1	1	1	1	recovery housing	recovery housing	7	7					1	1	5	5	1	However, there is emerging evidence from this paper of a public health impact in terms of community development and capacity building in communities. In the mental health field, Leamy and colleagues (2011) have argued that all successful recovery projects fulfil the acronym CHIME - they create Connectedness, Hope, a positive sense of Identity, Meaning and Empowerment. The argument from this paper…	1	2	2	2	2	2	2	2	2	2	2	2	2	2	1	1	6
35	Best, D., Irving, J., & Albertson, K. (2017). Recovery and desistance: what the emerging recovery movement in the alcohol and drug area can learn from models of desistance from offending. Addiction Research & Theory, 25(1), 1-10.	Best, D., Irving, J., & Albertson, K. (2017). Recovery and desistance: what the emerging recovery movement in the alcohol and drug area can learn from models of desistance from offending. Addiction Research & Theory, 25(1), 1-10.	12	12	UK	UK	2	2	International	International	2016	2016	1	1	1	1	2	2			7	7					1	1	2	2	2	De Maeyer and colleagues have argued that empowerment and self-determination are central to the experience of positive quality of life and its impact on psychological wellbeing. In an earlier qualitative paper, De Maeyer and colleagues had argued that the core underpinning concepts of quality of life in problem drug users were personal relations, self-determination and social inclusion, suggestin…	2	2	2	2	2	2	2	2	2	2	2	2	2	2	1	1	6
35		Best, D., Irving, J., & Albertson, K. (2017). Recovery and desistance: what the emerging recovery movement in the alcohol and drug area can learn from models of desistance from offending. Addiction Research & Theory, 25(1), 1-10.		12		UK		2		International		2016		1		1		2				7						1		2		Indeed, from a mental health recovery perspective, Deegan (1996) has argued that this elasticity and personalisation is essential for recovery to be embedded in ideas of self determination and empowerment. Similarly, in a recent review in the British Journal of Psychiatry of studies sho􀇁i􀅶g positi􀇀e results fro􀅵 re􀄐o􀇀er􀇇 i􀅶ter􀇀e􀅶tio􀅶s, a 􀅵odel 􀇁as produ􀄐ed of 􀍚esse􀅶tial ele􀅵e􀅶ts􀍛 of re􀄐o􀇀er􀇇, su􀅵…			2		2		2		2		2			2		1	6
36	Best, D., Irving, J., Collinson, B., Andersson, C., & Edwards, M. (2017). Recovery networks and community connections: identifying connection needs and community linkage opportunities in early recovery populations. Alcoholism Treatment Quarterly, 35(1), 2-15.	Best, D., Irving, J., Collinson, B., Andersson, C., & Edwards, M. (2017). Recovery networks and community connections: identifying connection needs and community linkage opportunities in early recovery populations. Alcoholism Treatment Quarterly, 35(1), 2-15.	12	12	UK	UK	2	2	International	International	2017	2017	1	1	1	1	2	2			1	1					1	1	6	6	1	In addition, these techniques provide practical resources and tools to the peer mentors or professionals who are supporting an individual's recovery efforts. The current approach delivers engaging and participative methods to support the principles of CHIME - Connectedness, Hope, Identity, Meaning and Empowerment (Leamy, Bird, Boutillier, Williams & Slade, 2011) - offering practical ways of engag…	1	2	2	2	2	2	2	2	2	2	2	2	2	2	1	1	6
37	Best, D. W., & Lubman, D. I. (2012). The recovery paradigm: A model of hope and change for alcohol and drug addiction. Australian family physician, 41(8), 593.	Best, D. W., & Lubman, D. I. (2012). The recovery paradigm: A model of hope and change for alcohol and drug addiction. Australian family physician, 41(8), 593.	10	10	Australia	Australia	2	2	Australia	Australia	2012	2012	1	1	1	1	2	2			7	7					1	1	2	2	2	Although addiction is a disorder characterised by relapse and an extended time course, approximately 58% of addicted individuals will eventually achieve lasting recovery.1 ‘Recovery’ has been defined in the mental health field as a process represented by the acronym CHIME – Connectedness, Hope and optimism about the future, Identity, Meaning in life, and Empowerment.2	2	2	2	1	2	2	2	2	2	2	2	2	2	2	1	1	6
37		Best, D. W., & Lubman, D. I. (2012). The recovery paradigm: A model of hope and change for alcohol and drug addiction. Australian family physician, 41(8), 593.		10		Australia		2		Australia		2012		1		1		2				7						1		2		In 2011, Leamy and colleagues2 published a systematic review that identified 97 relevant papers and identified five key recovery processes: connectedness, hope and optimism about the future, identity, meaning in life and empowerment. They identified 13 characteristics of the recovery journey: that it is an active process; an individual and unique process; a nonlinear process; that recovery is a j…			2		1		2		2		2			2		2	6
38	Bird, V. J., Le Boutillier, C., Leamy, M., Larsen, J., Oades, L. G., Williams, J., & Slade, M. (2012). Assessing the strengths of mental health consumers: A systematic review. Psychological assessment, 24(4), 1024.	Bird, V. J., Le Boutillier, C., Leamy, M., Larsen, J., Oades, L. G., Williams, J., & Slade, M. (2012). Assessing the strengths of mental health consumers: A systematic review. Psychological assessment, 24(4), 1024.	2	2	UK	UK	1	1	International	International	2012	2012	1e	1e	1	1	2	2			1	1					1	1	1	1	1	A systematic review and narrative synthesis of both qualitative and quantitative models of personal recovery from mental illness identified five key processes common within the literature. These were Connectedness, Hope and optimism, Identity, Meaning and purpose, and Empowerment (Leamy, Bird, Le Boutillier, Williams & Slade, 2011). Within the core category of Empowerment, “focusing on the streng…	2	2	2	1	1	2	2	2	2	2	2	2	2	2	2	2	6
38		Bird, V. J., Le Boutillier, C., Leamy, M., Larsen, J., Oades, L. G., Williams, J., & Slade, M. (2012). Assessing the strengths of mental health consumers: A systematic review. Psychological assessment, 24(4), 1024.		2		UK		1		International		2012		1e		1		2				1						1	5	5	1	Studies of therapeutic alliance indicate that a positive relationship is valued by both parties (Priebe & McCabe, 2006), with quantitative data supporting the association between positive therapeutic relationships and improved mental health outcomes (Catty, Winfield & Clement, 2007). Based on a conceptual framework of recovery (Leamy, Bird, Le Boutillier, Williams & Slade, 2011) and on a synthesi…			2		2		2		2		2			2		2	6
39	Bjornestad, J., Davidson, L., Joa, I., Larsen, T. K., Hegelstad, W. T. V., Langeveld, J., ... & Bronnick, K. (2017). Antipsychotic treatment: experiences of fully recovered service users. Journal of Mental Health, 26(3), 264-270.	Bjornestad, J., Davidson, L., Joa, I., Larsen, T. K., Hegelstad, W. T. V., Langeveld, J., ... & Bronnick, K. (2017). Antipsychotic treatment: experiences of fully recovered service users. Journal of Mental Health, 26(3), 264-270.	12	12	Norway	Norway	2	2	Norway	Norway	2017	2017	1a	1a	1	1	2	2			2	2					2	2	3	3	1	Interviews were conducted between June and December 2014. A semi-structured interview guide was developed by the authors in line with the recommendation in Miles et al. (2013) (p.25), based on the literature on factors facilitating recovery, including antipsychotic medication (Beck et al., 2012; Bellack et al., 2007; Davidson et al., 2001; Leamy et al., 2011; Leucht et al., 2012b) and collaborati…	1	2	2	2	2	2	2	2	2	2	2	2	2	2	2	2	7
40	Boevink, W., Kroon, H., Delespaul, P., & Van Os, J. (2016). Empowerment according to Persons with Severe Mental Illness: Development of the Netherlands Empowerment List and Its Psychometric Properties. Open Journal of Psychiatry, 7(01), 18.	Boevink, W., Kroon, H., Delespaul, P., & Van Os, J. (2016). Empowerment according to Persons with Severe Mental Illness: Development of the Netherlands Empowerment List and Its Psychometric Properties. Open Journal of Psychiatry, 7(01), 18.	1	1	Netherlands	Netherlands	2	0	Netherlands	Netherlands	2014	2014	1a	1a	1	1	2	2			1	1					1	1	1	1	1	Corrigan notes the importance of hope, shared decision making, community approaches and stigma [5]. Leamey and colleagues defined empowerment as a core component of the CHIME recovery framework, together with connectedness, hope and optimism about the future, identity and meaning in life [6]. A distinction can be made between empowerment at the individual and the collective level.	3	2	2	2	2	2	2	2	2	2	2	2	2	2	1	1	6
40		Boevink, W., Kroon, H., Delespaul, P., & Van Os, J. (2016). Empowerment according to Persons with Severe Mental Illness: Development of the Netherlands Empowerment List and Its Psychometric Properties. Open Journal of Psychiatry, 7(01), 18.		1		Netherlands		0		Netherlands		2014		1a		1		2				1						1	5	5	2	The NEL was devised before the publication of the CHIME framework [6], with which it clearly shows a degree of conceptual overlap. The dimensions of the NEL, similar to the CHIME framework, point to the importance of kindling strength and support for self-narrative development, promoting the role of mental health services in building inclusive communities enabling access to peer support as well a…			2		2		2		2		2			2		1	6
40		Boevink, W., Kroon, H., Delespaul, P., & Van Os, J. (2016). Empowerment according to Persons with Severe Mental Illness: Development of the Netherlands Empowerment List and Its Psychometric Properties. Open Journal of Psychiatry, 7(01), 18.		1		Netherlands		0		Netherlands		2014		1a		1		2				1						1	7	5	1	Weaknesses are the lack of psychopathology interview data and the use of two different samples for the analyses, although the samples are quite comparable clinically and demographically. Future work should include psychopathology interview data and attempt further alignment with the CHIME framework [6].			2		2		2		2		2			2		1	6
41	Boyd, J. E., Graunke, B., Frese, F. J., Jones, J. T., Adkins, J. W., & Bassman, R. (2016). State psychology licensure questions about mental illness and compliance with the Americans with Disabilities Act. American Journal of Orthopsychiatry, 86(6), 620.	Boyd, J. E., Graunke, B., Frese, F. J., Jones, J. T., Adkins, J. W., & Bassman, R. (2016). State psychology licensure questions about mental illness and compliance with the Americans with Disabilities Act. American Journal of Orthopsychiatry, 86(6), 620.	1	1	USA	USA	2	2	USA	USA	2016	2016	1	1	1	1	2	2			1	1					1	1	1	1	1	The most commonly used and well validated measure of recovery, the Recovery Assessment Scale, measures five factors: personal confidence and hope, willingness to ask for help, goal and success orientation, reliance on others, and not being dominated by symptoms (Salzer & Brusilovskiy, 2014). A systematic review and synthesis of the literature on mental health recovery concluded that “the recovery…	1	2	2	1	1	2	2	2	2	2	2	2	2	2	2	2	6
42	Brabban, A., Byrne, R., Longden, E., & Morrison, A. P. (2017). The importance of human relationships, ethics and recovery-orientated values in the delivery of CBT for people with psychosis. Psychosis, 9(2), 157-166.	Brabban, A., Byrne, R., Longden, E., & Morrison, A. P. (2017). The importance of human relationships, ethics and recovery-orientated values in the delivery of CBT for people with psychosis. Psychosis, 9(2), 157-166.	2	2	UK	UK	2	2	International	International	2017	2017	1	1	1	1	2	2			2	2					1	1	4	4	1	In a Delphi study of nearly 400 people with psychosis that examined definitions of recovery, the highest level of consensus was reached for the statements “recovery is the achievement of a personally acceptable quality of life” and “recovery is feeling better about yourself”. In turn, the CHIME framework for operationalising recovery, derived from a systematic review of 97 papers that explored co…	2	2	2	1	1	2	2	2	2	2	2	2	2	2	1	1	6
42		Brabban, A., Byrne, R., Longden, E., & Morrison, A. P. (2017). The importance of human relationships, ethics and recovery-orientated values in the delivery of CBT for people with psychosis. Psychosis, 9(2), 157-166.		2		UK		2		International		2017		1		1		2				2						1	5	5	1	There is consistent evidence that mental health services do not always meet the needs of service users. The aspects of service delivery most valued by service users map closely onto the “CHIME” factors (Connectedness, Hope, Identity, Meaning and Empowerment) identified as central to personal recovery (Leamy et al., 2011). Although such crucial factors are often perceived as absent from statutory …			2		2		2		2		2			2		1	6
43	Bredski, J., Forsyth, K., Mountain, D., Harrison, M., Irvine, L., & Maciver, D. (2015). What in-patients want: a qualitative study of what's important to mental health service users in their recovery (Wayfinder Partnership). Mental Health Review Journal, 20(1), 1-12.	Bredski, J., Forsyth, K., Mountain, D., Harrison, M., Irvine, L., & Maciver, D. (2015). What in-patients want: a qualitative study of what's important to mental health service users in their recovery (Wayfinder Partnership). Mental Health Review Journal, 20(1), 1-12.	12	12	UK	UK	2	2	UK	UK	2014	2014	1a	1a	1	1	2	2			18	18					1	1	1	1	1	The authors are not aware of any published research to date that has aimed to define what it is that service users want from in-patient psychiatric rehabilitation in order to facilitate their own recovery. In a narrative synthesis of the literature on personal recovery, Leamy et al. (2011), identified five “recovery process” themes; “connectedness” (predominantly describing relationships), “hope …	3	2	2	2	2	2	2	2	2	2	2	2	2	2	2	2	6
43		Bredski, J., Forsyth, K., Mountain, D., Harrison, M., Irvine, L., & Maciver, D. (2015). What in-patients want: a qualitative study of what's important to mental health service users in their recovery (Wayfinder Partnership). Mental Health Review Journal, 20(1), 1-12.		12		UK		2		UK		2014		1a		1		2				18						1	5	5	2	All of these were perceived as being promoted by ward environments that offer privacy, safety and peacefulness as well as staff who listen, care, support, help and treat patients with respect and as individuals. The “recovery processes” identified in Leamy et al.’s (2011) work has much in common with the themes of our analysis. However, the concept of personal recovery does not capture the import…			2		2		2		2		2			2		2	7
43		Bredski, J., Forsyth, K., Mountain, D., Harrison, M., Irvine, L., & Maciver, D. (2015). What in-patients want: a qualitative study of what's important to mental health service users in their recovery (Wayfinder Partnership). Mental Health Review Journal, 20(1), 1-12.		12		UK		2		UK		2014		1a		1		2				18						1		5		It is worth noting that the theme of identity was not identified in our analysis. Identity is widely held to be an important part of personal recovery (Leamy et al., 2011), a view that is shared by the authors. The concept of identity is, however, an abstract one and certainly less easy to define than, for example having a job or not feeling bored.			2		2		2		2		2			2		2	3
44	Callard, F. (2012). The vicissitudes of the recovery construct; or, the challenge of taking “subjective experience” seriously. World Psychiatry, 11(3), 168-169.	Callard, F. (2012). The vicissitudes of the recovery construct; or, the challenge of taking “subjective experience” seriously. World Psychiatry, 11(3), 168-169.	1	1	UK	UK	2	2	International	International	2012	2012	1f	1f	1	1	2	2			2	2					2	2	2	2	1	The ongoing scientific and philosophical debates over how to conceptualize and operationalize “recovery” (1-4) mean that this commentary could move in a number of directions. I have chosen to push the authors harder vis-à-vis certain assumptions embedded within their argument.	1	2	2	2	2	2	2	2	2	2	2	2	2	2	2	2	7
45	Cardi, V., Ambwani, S., Crosby, R., Macdonald, P., Todd, G., Park, J., ... & Treasure, J. (2015). Self-Help And Recovery guide for Eating Disorders (SHARED): study protocol for a randomized controlled trial. Trials, 16(1), 165.	Cardi, V., Ambwani, S., Crosby, R., Macdonald, P., Todd, G., Park, J., ... & Treasure, J. (2015). Self-Help And Recovery guide for Eating Disorders (SHARED): study protocol for a randomized controlled trial. Trials, 16(1), 165.	15	15	UK	UK	2	2	UK	UK	2015	2015	1b	1b	1	1	1	1	Self-Help And Recovery guide for Eating Disorders (SHARED)	Self-Help And Recovery guide for Eating Disorders (SHARED)	16	16					1	1	1	1	1	This strategy is consistent with the philosophy of the recovery approach, which has been embraced as national mental health policy in England [22] and Scotland [23]. According to this approach, peer support is one of the five main processes of recovery, alongside hope or optimism about the future and confidence to change, development of identity, having a sense of meaning in life, and experiencin…	1	2	2	2	2	2	2	2	2	2	2	2	2	2	2	2	.
46	Carroll, A. (2014). 2 Implementing the risk paradigm in forensic mental health. Working within the Forensic Paradigm: Cross-discipline approaches for policy and practice, 25.	Carroll, A. (2014). 2 Implementing the risk paradigm in forensic mental health. Working within the Forensic Paradigm: Cross-discipline approaches for policy and practice, 25.	12	12	Australia	Australia	2	2	International	International	2014	2014	6	6	2	2	2	2			6	6					1	1	2	2	1	The Recovery approach does not comprise a tightly prescriptive set of rules but is rather “a set of ideas and principles derived from the experiences of people with mental health problems” (Boardman and Shepherd 2012). The various ideas comprising Recovery have been usefully distilled (Leamy et al. 2011) into five key themes: • connectedness • hope • identity • meaning • empowerment. The theme of…	1	2	2	2	2	2	2	2	2	2	2	2	2	2	2	2	6
47	Carson, J. Recovery and clinical psychology: one psychologist’s journey.	Carson, J. Recovery and clinical psychology: one psychologist’s journey.	2	2	UK	UK	2	2	International	International	2013	2013	1f	1f	1	1	2	2			1	1					1	1	2	2	1	Retta Andresen and her colleagues analysed the main themes emerging from the service user literature and were able to identify four key components, such as the central importance of hope (Andresen et al, 2003) Recent work by Professor Mike Slade and his colleagues has largely replicated this work (Leamy et al, 2011). Second, recovery is hard work. Both Gordon McManus and Glenn Roberts stress how …	1	2	2	2	2	2	2	2	2	2	2	2	2	2	2	2	7
48	Chen, J. A., Granato, H., Shipherd, J. C., Simpson, T., & Lehavot, K. (2017). A qualitative analysis of transgender veterans’ lived experiences. Psychology of Sexual Orientation and Gender Diversity, 4(1), 63.	Chen, J. A., Granato, H., Shipherd, J. C., Simpson, T., & Lehavot, K. (2017). A qualitative analysis of transgender veterans’ lived experiences. Psychology of Sexual Orientation and Gender Diversity, 4(1), 63.	2	2	USA	USA	2	2	USA	USA	2017	2017	1a	1a	1	1	2	2			22	22					2	2	5	5	1	Advice for fellow trans-vets touched on the importance of finding community, getting help, advocating for and being true to oneself, and not giving up. These themes fit well with the themes identified in the resilience question and with the recovery model of mental health (Anthony, 2000; Jacobson & Greenley, 2001; Leamy, Bird, Le Boutillier, Williams, & Slade, 2011), which emphasizes community, a…	1	2	2	2	2	2	2	2	2	2	2	2	2	2	2	2	7
49	Clark, M. (2015). Co-production in mental health care. Mental Health Review Journal, 20(4), 213-219.	Clark, M. (2015). Co-production in mental health care. Mental Health Review Journal, 20(4), 213-219.	12	12	UK	UK	2	2	UK	UK	2015	2015	1f	1f	2	2	2	2			3	3					2	2	1	1	1	With continuing debates about the right quantity of inpatient care and what quality means in acute and community mental health care, arguably we still haven’t resolved what is the right shift to community care. And recovery is still a term emerging from the conceptual mists to be more clearly defined and operationalized (Leamy et al. 2011) (Le Boutillier et al. 2011).	1	2	2	2	2	2	2	2	2	2	2	2	2	2	2	2	7
50	Collins, P., & Crowe, S. (2017). Recovery and practice-based evidence: reconnecting the diverging discourses in mental health. Mental Health and Social Inclusion, 21(1), 34-42.	Collins, P., & Crowe, S. (2017). Recovery and practice-based evidence: reconnecting the diverging discourses in mental health. Mental Health and Social Inclusion, 21(1), 34-42.	12	12	UK	UK	2	2	International	International	2017	2017	1	1	1	1	2	2			1	1					1	1	4	4	1	One well-known definition of personal recovery provided by Anthony (1993) identifies it as “a deeply personal, unique process of changing one’s attitudes, values, feelings, goals, skills and/or roles […] a way of living a satisfying, hopeful and contributing life even with the limitations caused by illness” (p. 17). Leamy et al. (2011) conducted a quantitative systematic review and a qualitative …	1	2	2	1	1	2	2	2	2	2	2	2	2	2	1	1	6
51	Davoren, M. P., Cronin, M., Perry, I. J., Demant, J., Shiely, F., & O’Connor, K. (2016). A typology of alcohol consumption among young people–A narrative synthesis. Addiction Research & Theory, 24(4), 261-273.	Davoren, M. P., Cronin, M., Perry, I. J., Demant, J., Shiely, F., & O’Connor, K. (2016). A typology of alcohol consumption among young people–A narrative synthesis. Addiction Research & Theory, 24(4), 261-273.	12	12	Ireland	Ireland	2	2	International	International	2016	2016	1e	1e	1	1	2	2			4	4					1	1	3	3	1	The RATS (Relevance, Appropriateness, Transparency, Soundness) checklist was used for qualitative studies. This checklist comprised of 25 questions about appropriateness of the method and soundness of the approach. As previously described in Leamy et al, each question was dichotomised into yes (1 point) or no (0 points) giving a scale which ranged from poor quality, zero, to high quality, twenty-…	1	2	2	2	2	2	2	2	2	2	2	2	2	2	2	2	7
52	Dawson, L., Rhodes, P., & Touyz, S. (2014). The recovery model and anorexia nervosa. Australian & New Zealand Journal of Psychiatry, 48(11), 1009-1016.	Dawson, L., Rhodes, P., & Touyz, S. (2014). The recovery model and anorexia nervosa. Australian & New Zealand Journal of Psychiatry, 48(11), 1009-1016.	1	1	Australia	Australia	2	2	International	International	2014	2014	1	1	1	1	2	2			16	16					2	2	2	2	1	Internationally, the recovery model has emerged as a principle aim of mental health services in the last two decades. The recovery approach has been integrated into public mental health policy in many English-speaking countries, including Australia, Canada, Ireland, Israel, the United Kingdom, New Zealand, and the United States (Andresen et al., 2011; Leamy et al., 2011). Both the American Psychi…	1	2	2	2	2	2	2	2	2	2	2	2	2	2	2	2	7
53	Daya, I. (2015). I am the person of whom you speak. Psychosis, 7(4), 359-365.	Daya, I. (2015). I am the person of whom you speak. Psychosis, 7(4), 359-365.	2	2	Australia	Australia	2	2	Australia	Australia	2015	2015	1a	1a	1	1	2	2			3	3					1	1	2	2	1	I discovered that I wasn’t mad or evil, and I began to learn how to put the blame where it really belonged and to find myself innocent. In thinking about the CHIME model of personal recovery (Leamy, Bird, Le Boutillier, Williams, & Slade, 2011), I can see connections in my own story. The importance of Connectedness with my peers and other trauma survivors.	1	2	2	2	2	2	2	2	2	2	2	2	2	2	1	1	6
54	De Jager, A. (2014). Investigating the lived experience of recovery in people who hear voices: a narrative inquiry, University of Sydney.	De Jager, A. (2014). Investigating the lived experience of recovery in people who hear voices: a narrative inquiry, University of Sydney.	12	12	Australia	Australia	2	2	Australia	Australia	2016	2016	1a	1a	1	1	2	2			2	2					2	2	1	1	1	It is possible, however, to identify common threads in recovery processes and identify factors that support well-being (Brown, 2008). Recovery in this broader sense involves developing or regaining a positive sense of self, agency, hope, meaningful occupation, making sense of or reframing experiences, accepting the limitations associated with the illness and creating a satisfying life within thos…	1	2	2	2	2	2	2	2	2	2	2	2	2	2	2	2	7
55	De Ruysscher, C., Vandevelde, S., Vanderplasschen, W., De Maeyer, J., & Vanheule, S. (2017). The concept of recovery as experienced by persons with dual diagnosis: a systematic review of qualitative research from a first-person perspective. Journal of dual diagnosis, 13(4), 264-279.	De Ruysscher, C., Vandevelde, S., Vanderplasschen, W., De Maeyer, J., & Vanheule, S. (2017). The concept of recovery as experienced by persons with dual diagnosis: a systematic review of qualitative research from a first-person perspective. Journal of dual diagnosis, 13(4), 264-279.	12	12	Belgium	Belgium	2	2	International	International	2017	2017	1e	1e	1	1	2	2			13	13					2	2	5	5	2	This framework has proven to be applicable to the field of addiction recovery as well (Best & Lubman, 2012). However, since recovery remains a deeply unique and individual process, it is impossible to consider the above-mentioned themes as a rigid model of recovery (Leamy, Bird, Le Boutillier, Williams, & Slade, 2011). Instead, they could serve as sensitizing themes that can help address gaps in …	2	2	2	2	2	2	2	2	2	2	2	2	2	2	2	2	7
55		De Ruysscher, C., Vandevelde, S., Vanderplasschen, W., De Maeyer, J., & Vanheule, S. (2017). The concept of recovery as experienced by persons with dual diagnosis: a systematic review of qualitative research from a first-person perspective. Journal of dual diagnosis, 13(4), 264-279.		12		Belgium		2		International		2017		1e		1		2				13						2		5		This lack of insight exposes a gap in the field of recovery research in that it remains challenging to grasp the actual processes taking place. In this respect, it might be important for qualitative research to shift focus from ‘what is recovery?’ to ‘how does recovery come about?’ when thinking about ways to support persons with DD in their unique recovery processes. In order to answer this ques…			2		2		2		2		2			2		2	7
56	De Ruysscher, C., Vanheule, S., & Vandevelde, S. (2017). ‘A place to be (me)’: a qualitative study on an alternative approach to treatment for persons with dual diagnosis. Drugs: Education, Prevention and Policy, 1-10.	De Ruysscher, C., Vanheule, S., & Vandevelde, S. (2017). ‘A place to be (me)’: a qualitative study on an alternative approach to treatment for persons with dual diagnosis. Drugs: Education, Prevention and Policy, 1-10.	12	12	Belgium	Belgium	2	2	Belgium	Belgium	2017	2017	1a	1a	1	1	2	2			13	13					2	2	1	1	1	The experience and tacit knowledge built in practices such as Villa Voortman could play a vital role in recognizing how support for persons with dual diagnosis can best take shape (Kirmayer, 2012; O’sullivan, 2005). Indeed, Stanhope and Solomon (2008) argue that, in order to gain better understanding of the ways personal recovery processes can be supported through treatment, research should focus…	3	2	2	2	2	2	2	2	2	2	2	2	2	2	2	2	7
56		De Ruysscher, C., Vanheule, S., & Vandevelde, S. (2017). ‘A place to be (me)’: a qualitative study on an alternative approach to treatment for persons with dual diagnosis. Drugs: Education, Prevention and Policy, 1-10.		12		Belgium		2		Belgium		2017		1a		1		2				13						2	5	5	2	Not only do these social relationships create a sense of belonging and connectedness, they also constitute a starting point for visitors to (re-)build a positive sense of identity away from (self-)stigma. Such transitional interpersonal processes towards a new identity are seen as vital to recovery (Leamy et al., 2011; Price-Robertson, Obradovic, & Morgan, 2016). Slade (2012) argues that in order…			2		2		2		2		2			2		2	1
56		De Ruysscher, C., Vanheule, S., & Vandevelde, S. (2017). ‘A place to be (me)’: a qualitative study on an alternative approach to treatment for persons with dual diagnosis. Drugs: Education, Prevention and Policy, 1-10.		12		Belgium		2		Belgium		2017		1a		1		2				13						2		5		For example, experienced visitors are expected to play a more active role and take greater responsibility within the daily practice, while new visitors are only expected to feel welcome, explore the meeting place, and build social relationships. Such a case-by-case, particularizing approach fits well with the recovery paradigm, as recovery processes are deemed deeply personal and unique in nature…			2		2		2		2		2			2		2	6
58	DeFelice, K. L. (2014). Effectiveness of Adult Rehabilitative Mental Health Services in Mental Health Recovery.	DeFelice, K. L. (2014). Effectiveness of Adult Rehabilitative Mental Health Services in Mental Health Recovery.	12	12	USA	USA	2	2	USA	USA	2014	2014	9	9	2	2	2	2			1	1					1	2	1	1	5	Despite a growing body of literature around the concept of recovery, there remains a lack of consensus as to an exact definition. Some researchers maintain that due to the uniqueness of individuals there can be no one formal definition of recovery, only themes that describe core areas and typical stages in the process (Leamy, Bird, Le Boutillier, et. al., 2011; Scheyett, et. al., 2013). Leamy et.…	6	2	2	2	2	2	2	2	2	2	2	2	2	2	1	2	7
58		DeFelice, K. L. (2014). Effectiveness of Adult Rehabilitative Mental Health Services in Mental Health Recovery.		12		USA		2		USA		2014		9		2		2				1						1		1		Some researchers maintain that due to the uniqueness of individuals there can be no one formal definition of recovery, only themes that describe core areas and typical stages in the process (Leamy, Bird, Le Boutillier, et. al., 2011; Scheyett, et. al., 2013). Leamy et. al. (2011), conducted an extensive analysis of literature on consumers’ views of recovery and developed a framework that embodies…			2		2		2		2		2			2		2	7
58		DeFelice, K. L. (2014). Effectiveness of Adult Rehabilitative Mental Health Services in Mental Health Recovery.		12		USA		2		USA		2014		9		2		2				1						1		1		Dominant philosophies held in this area include recovery as an active process (50%); an individual and unique process (29%); a nonlinear process (21%); recovery as a journey (17%); and recovery as stages or phases (15%) (p.448). Recovery process is the central pillar in Leamy’s approach to recovery and arguably the most measurable of the three concepts when looking at specific life changes. Recov…			2		2		2		2		2			2		2	7
58		DeFelice, K. L. (2014). Effectiveness of Adult Rehabilitative Mental Health Services in Mental Health Recovery.		12		USA		2		USA		2014		9		2		2				1						1		1		Recovery process embodies the specific changes people make in their lives that support increased functioning, improve wellbeing, and reduce symptoms of mental illness. These target areas were arranged into themes that form the acronym CHIME: Connectedness, Hope and optimism for the future, Identity, Meaning in life, and Empowerment. Each of the broad CHIME categories have subcategories that provi…			2		2		2		2		2			2		1	6
58		DeFelice, K. L. (2014). Effectiveness of Adult Rehabilitative Mental Health Services in Mental Health Recovery.		12		USA		2		USA		2014		9		2		2				1						1		1		Additional elements included in each of the subcategories are explained further in the conceptual framework and Appendix B. Table 1. CHIME Categories and Subcategories. Category 1: Connectedness 1.1 Peer support and support groups 1.2 Relationships 1.3 Support from others 1.4 Being part of the community Category 2: Hope and optimism about the Future 2.1 Belief in possibility of recovery 2.2 Motiv…			2		2		2		2		2			2		1	6
58		DeFelice, K. L. (2014). Effectiveness of Adult Rehabilitative Mental Health Services in Mental Health Recovery.		12		USA		2		USA		2014		9		2		2				1						1	11	11	1	Appendix C Recovery Process – CHIME breakdown by category 1: Connectedness 1.1 Peer support and support groups 1.1.1 Availability of peer support 1.1.2 Becoming a peer support worker or advocate 1.2 Relationships 1.2.1 Building upon existing relationships 1.2.2 Intimate relationships 1.2.3 Establishing new relationships 1.3 Support from others 1.3.1 Support from professionals 1.3.2 Supportive peo…			2		2		2		2		2			2		1	6
59	Dekkers, A., Beerens, J., Wittouck, C., & Vanderplasschen, W. (2016). Recovery Through the Eyes of Drug Treatment Court Clients|. Cahiers Politiestudies, (40), 191-210.	Dekkers, A., Beerens, J., Wittouck, C., & Vanderplasschen, W. (2016). Recovery Through the Eyes of Drug Treatment Court Clients|. Cahiers Politiestudies, (40), 191-210.	16	16	Belgium	Belgium	2	2	Belgium	Belgium	2016	2016	1a	1a	1	1	2	2			7	7					1	1	1	1	1	This also includes decent housing, having structured activities and social network support (e.g. contact with family and children) (Gossop et al., 2005; Brown, 2010). Being part of society (connectedness) and citizenship can enhance individuals’ recovery process (Leamy et al., 2011). According to van Hoof and colleagues (2014), treatment and support facilities that promote recovery and participat…	2	2	2	2	2	2	2	2	2	2	2	2	2	2	2	2	1
59		Dekkers, A., Beerens, J., Wittouck, C., & Vanderplasschen, W. (2016). Recovery Through the Eyes of Drug Treatment Court Clients|. Cahiers Politiestudies, (40), 191-210.		16		Belgium		2		Belgium		2016		1a		1		2				7						1	5	5	1	This focus should be broadened, for example, to employment and financial situation, since various problems in different life domains impact on each other. Becoming equal members of society like people without substance use problems is a crucial factor in the recovery process (Leamy et al., 2011). Consequently, treatment providers and society should become more recovery-oriented (van Hoof et al., …			2		2		2		2		2			2		2	7
61	Dewan, M. J. (2016). The Psychology of Schizophrenia: Implications for Biological and Psychotherapeutic Treatments. The Journal of nervous and mental disease, 204(8), 564-569.	Dewan, M. J. (2016). The Psychology of Schizophrenia: Implications for Biological and Psychotherapeutic Treatments. The Journal of nervous and mental disease, 204(8), 564-569.	1	1	USA	USA	2	2	International	International	2016	2016	1f	1f	1	1	2	2			2	2					1	1	2	2	1	However, they are often distressing, and if medications are refused, a CBT approach could help make them less powerful and more manageable (Thase et al., 2014) while repeatedly and gently offering medications. Irrespective of the symptom picture, it is important to focus on real relationships and real work (eg, a job, school, or volunteer position) as emphasized by Leamy et al. (2011); besides fu…	1	2	2	2	2	2	2	2	2	2	2	2	2	2	2	2	7
62	Longden, E., Read, J., & Dillon, J. (2016). Improving community mental health services: The need for a paradigm shift. The Israel journal of psychiatry and related sciences, 53(1), 22-30.	Longden, E., Read, J., & Dillon, J. (2016). Improving community mental health services: The need for a paradigm shift. The Israel journal of psychiatry and related sciences, 53(1), 22-30.	1	1	UK	UK	2	2	International	International	2016	2016	1	1	1	1	2	2			3	3					1	1	2	2	2	Testimony from those with lived experience of mental health problems has also successfully highlighted the inadequacy of technological models for understanding the nuances of distress and recovery. For example, contrary to a clinical focus on symptom cessation, the concept of ‘personal recovery’ emphasizes factors like connectedness, hope, identity, meaning in life, and empowerment68 – factors wh…	2	2	2	2	2	2	2	2	2	2	2	2	2	2	2	2	6
62		Longden, E., Read, J., & Dillon, J. (2016). Improving community mental health services: The need for a paradigm shift. The Israel journal of psychiatry and related sciences, 53(1), 22-30.		1		UK		2		International		2016		1		1		2				3						1		2		In turn, survivor-led recovery literature challenges assumptions that the impact of mental health crises are inevitably and exclusively negative which, whilst not negating the fear and pain many patients experience, emphasise how experiences of mental distress, including psychosis, “have ultimately informed and augmented…wellbeing (e.g. through a heightened capacity for political engagement, crea…			2		2		2		2		2			2		2	7
63	Dinos, S. (2015). Culturally adapted mental healthcare: evidence, problems and recommendations. BJPsych bulletin, 39(4), 153-155.	Dinos, S. (2015). Culturally adapted mental healthcare: evidence, problems and recommendations. BJPsych bulletin, 39(4), 153-155.	1	1	UK	UK	2	2	International	International	2015	2015	1f	1f	1	1	2	2			1	1					1	1	2	2	1	For example, coping with a stigmatised identity has been found to be a crucial factor in recovering from mental illness in a number of studies. In particular, in a systematic review of published descriptions and models of personal recovery, Leamy et al11 found that recovery for ethnic minority groups involved racial discrimination, stigma of mental illness and stigma of ethnic minority identity. …	1	2	2	1	1	2	2	2	2	2	2	2	2	2	2	2	7
64	Dirik, A., Sandhu, S., Giacco, D., Barrett, K., Bennison, G., Collinson, S., & Priebe, S. (2017). Why involve families in acute mental healthcare? A collaborative conceptual review. BMJ open, 7(9), e017680.	Dirik, A., Sandhu, S., Giacco, D., Barrett, K., Bennison, G., Collinson, S., & Priebe, S. (2017). Why involve families in acute mental healthcare? A collaborative conceptual review. BMJ open, 7(9), e017680.	17	17	UK	UK	2	2	UK	UK	2017	2017	1e	1e	1	1	2	2			5	5					2	2	3	3	1	Instead, we set out to find distinct approaches that represented the diversity of the models that are used today. A conceptual review,15 which enables the exploration of the breadth of concepts in a given area, was considered the most appropriate methodology to answer these research questions. 16–19 This review was preregistered on PROSPERO (CRD42016032749).	1	2	2	2	2	2	2	2	2	2	2	2	2	2	2	2	7
65	Dodd, A. L., Mezes, B., Lobban, F., & Jones, S. H. (2017). Psychological mechanisms and the ups and downs of personal recovery in bipolar disorder. British Journal of Clinical Psychology, 56(3), 310-328.	Dodd, A. L., Mezes, B., Lobban, F., & Jones, S. H. (2017). Psychological mechanisms and the ups and downs of personal recovery in bipolar disorder. British Journal of Clinical Psychology, 56(3), 310-328.	2	2	UK	UK	2	2	UK	UK	2017	2017	1a	1a	1	1	2	2			2	2					1	1	1	1	1	Recovery is associated with positive experiences of mental health services (Green et al., 2013) and is a priority in UK policy and clinical guidance for NHS services (e.g., Department of Health, 2011; National Institute for Health and Care Guidance, 2014). A systematic review suggested that more research is needed on recovery processes (Leamy, Bird, Le Boutillier, Williams, & Slade, 2011). Unders…	2	2	2	1	1	2	2	2	2	2	2	2	2	2	2	2	7
65		Dodd, A. L., Mezes, B., Lobban, F., & Jones, S. H. (2017). Psychological mechanisms and the ups and downs of personal recovery in bipolar disorder. British Journal of Clinical Psychology, 56(3), 310-328.		2		UK		2		UK		2017		1a		1		2				2						2	5	5	1	Previous research has identified that self-esteem, post-traumatic growth, and stigma are important for mental health recovery (Jones et al., 2013; Leamy et al., 2011). Building on these findings, and findings that appraisals of internal states and beliefs about mood are associated with poorer clinical and functional outcomes in bipolar disorder (e.g., Dodd et al., 2011; Lobban et al., 2013), this…			2		2		2		2		2			2		2	7
66	Donnelly, M., Scott, D., McGilloway, S., O’Neill, T., Williams, J., & Slade, M. (2011). Patient outcomes: What are the best methods for measuring recovery from mental illness and capturing feedback from patients in order to inform service improvement. A report commissioned by the Bamford Implementation Rapid Review Scheme.	Donnelly, M., Scott, D., McGilloway, S., O’Neill, T., Williams, J., & Slade, M. (2011). Patient outcomes: What are the best methods for measuring recovery from mental illness and capturing feedback from patients in order to inform service improvement. A report commissioned by the Bamford Implementation Rapid Review Scheme.	8	8	UK	UK	1	1	UK	UK	2011	2011	1e	1e	1	1	2	2			1	1					1	1	2	2	7	The current state of knowledge has focussed on the development of recovery measures, and scientific enquiry regarding the use of recovery measures is early stage. Very little research 1 has been undertaken to examine the relationship between recovery outcomes (e.g. the CHIME Framework 2) and traditional clinical outcomes (e.g. symptomatology, social functioning, risk). This is a key knowledge gap…	7	2	2	1	2	2	2	2	2	2	2	2	2	2	1	1	6
66		Donnelly, M., Scott, D., McGilloway, S., O’Neill, T., Williams, J., & Slade, M. (2011). Patient outcomes: What are the best methods for measuring recovery from mental illness and capturing feedback from patients in order to inform service improvement. A report commissioned by the Bamford Implementation Rapid Review Scheme.		8		UK		1		UK		2011		1e		1		2				1						1		2		A recent systematic review and narrative synthesis has identified a conceptual framework for personal recovery 2. The framework comprises three inter-linked, superordinate categories: Characteristics of the Recovery Journey; Recovery Processes; and Recovery Stages.			2		1		2		2		2			2		2	6
66		Donnelly, M., Scott, D., McGilloway, S., O’Neill, T., Williams, J., & Slade, M. (2011). Patient outcomes: What are the best methods for measuring recovery from mental illness and capturing feedback from patients in order to inform service improvement. A report commissioned by the Bamford Implementation Rapid Review Scheme.		8		UK		1		UK		2011		1e		1		2				1						1		2		Five Recovery Processes were identified comprising (1) Connectedness, (2) Hope and optimism about the future, (3) Identity, (4) Meaning in life and (5) Empowerment. These processes can be summarised using the acronym CHIME. Finally, the thirteen identified Recovery Stages frameworks can be mapped onto the five-stage Transtheoretical Model of Change: Precontemplation, Contemplation, Preparation, A…			2		2		2		2		2			2		1	6
66		Donnelly, M., Scott, D., McGilloway, S., O’Neill, T., Williams, J., & Slade, M. (2011). Patient outcomes: What are the best methods for measuring recovery from mental illness and capturing feedback from patients in order to inform service improvement. A report commissioned by the Bamford Implementation Rapid Review Scheme.		8		UK		1		UK		2011		1e		1		2				1						1		2		Supporting progress towards the identified CHIME Recovery Processes might be conceptualised as the targets for recovery-oriented mental health services. We consider now how recovery orientation might be measured.			2		2		2		2		2			2		1	6
66		Donnelly, M., Scott, D., McGilloway, S., O’Neill, T., Williams, J., & Slade, M. (2011). Patient outcomes: What are the best methods for measuring recovery from mental illness and capturing feedback from patients in order to inform service improvement. A report commissioned by the Bamford Implementation Rapid Review Scheme.		8		UK		1		UK		2011		1e		1		2				1						1		2		The systematic review was designed to identify all published standardised, service user rated measures of the recovery orientation of services. Each identified measure was appraised in terms of its conceptual basis, psychometric properties, the extent to which items mapped onto the CHIME Recovery Processes, and the applicability of the measure to a UK context.			2		1		2		2		2			2		1	6
66		Donnelly, M., Scott, D., McGilloway, S., O’Neill, T., Williams, J., & Slade, M. (2011). Patient outcomes: What are the best methods for measuring recovery from mental illness and capturing feedback from patients in order to inform service improvement. A report commissioned by the Bamford Implementation Rapid Review Scheme.		8		UK		1		UK		2011		1e		1		2				1						1		2		Each item in each measure was assigned independently by four raters to the most closely matching theme in the CHIME Recovery Processes. Only REE (82%) and ROPI (100%) had inter-rater agreement levels above 75% (i.e. agreement between 3 out of 4 raters) in terms of judgements about the ‘fit’ between individual items and the five CHIME Recovery Processes though there was an agreement level of 74% f…			2		2		2		2		2			2		1	6
66		Donnelly, M., Scott, D., McGilloway, S., O’Neill, T., Williams, J., & Slade, M. (2011). Patient outcomes: What are the best methods for measuring recovery from mental illness and capturing feedback from patients in order to inform service improvement. A report commissioned by the Bamford Implementation Rapid Review Scheme.		8		UK		1		UK		2011		1e		1		2				1						1		2		The current state of knowledge has focussed on the development of recovery measures, and scientific enquiry regarding the use of recovery measures is early stage. Very little research 1 has been undertaken into the relationship between recovery outcomes (e.g. the CHIME Framework 2) and traditional clinical outcomes (e.g. symptomatology, social functioning, risk). This is a key knowledge gap, sinc…			2		2		2		2		2			2		1	6
68	Doroud, N., Fossey, E., & Fortune, T. (2015). Recovery as an occupational journey: A scoping review exploring the links between occupational engagement and recovery for people with enduring mental health issues. Australian occupational therapy journal, 62(6), 378-392.	Doroud, N., Fossey, E., & Fortune, T. (2015). Recovery as an occupational journey: A scoping review exploring the links between occupational engagement and recovery for people with enduring mental health issues. Australian occupational therapy journal, 62(6), 378-392.	5	5	Australia	Australia	2	2	International	International	2015	2015	1d	1d	1	1	2	2			1	1					1	1	1	1	1	A clinical view of recovery is concerned with alleviating symptoms and ‘fixing’ impairments (Slade, 2009), whereas from a lived experience perspective, recovery is a unique, and potentially lifelong, journey of regaining a fulfilling, meaningful and contributing life whether or not symptoms persist (Andresen, Oades & Caputi, 2011; Slade). A synthesis of qualitative studies investigating recovery …	2	2	2	2	2	2	2	2	2	2	2	2	2	2	1	1	6
68		Doroud, N., Fossey, E., & Fortune, T. (2015). Recovery as an occupational journey: A scoping review exploring the links between occupational engagement and recovery for people with enduring mental health issues. Australian occupational therapy journal, 62(6), 378-392.		5		Australia		2		International		2015		1d		1		2				1						1	5	5	1	The findings suggest that for people facing mental health issues, recovering a meaningful and contributing life is experienced through a non-linear and highly individualised continuum of occupational engagement, which includes disengaged or disrupted engagement in occupation; exploratory and experimental engagement; ongoing engagement in everyday occupational life; and community participation to …			2		2		2		2		2			2		1	6
69	Drake, R. E., & Whitley, R. (2014). Recovery and severe mental illness: description and analysis. The Canadian Journal of Psychiatry, 59(5), 236-242.	Drake, R. E., & Whitley, R. (2014). Recovery and severe mental illness: description and analysis. The Canadian Journal of Psychiatry, 59(5), 236-242.	1	1	USA	USA	2	2	International	International	2014	2014	1	1	1	1	2	2			2	2					1	2	2	2	3	Key stakeholders, including government commissions, health service managers, and clinical leaders, herald the new recovery approach. Academics and researchers have produced thousands of books and articles on the concept of recovery, with numerous competing definitions and models.5,8–10 Likewise, many administrators, clinicians, and researchers readily use the rhetoric of recovery to further vario…	3	2	2	2	2	2	2	2	2	2	2	2	2	2	2	2	7
69		Drake, R. E., & Whitley, R. (2014). Recovery and severe mental illness: description and analysis. The Canadian Journal of Psychiatry, 59(5), 236-242.		1		USA		2		International		2014		1		1		2				2						1		2		Dozens of qualitative studies of recovery and SMI have overlapping results.10 One of the key findings is that, consistent with the autobiographical accounts above, recovery is considered as a journey of small steps that occurs even in the presence of symptoms.25–28			2		2		2		2		2			2		2	7
69		Drake, R. E., & Whitley, R. (2014). Recovery and severe mental illness: description and analysis. The Canadian Journal of Psychiatry, 59(5), 236-242.		1		USA		2		International		2014		1		1		2				2						2		2		Another common theme throughout the qualitative recovery literature is that of social connectedness.10,35,46 One study44 reported that participants had “a longing for connection,”p 328 while another study26 witnessed social relationships as a decisive factor in recovery.			2		2		2		2		2			2		2	1
70	Duff, C. (2016). Atmospheres of recovery: Assemblages of health. Environment and Planning A, 48(1), 58-74.	Duff, C. (2016). Atmospheres of recovery: Assemblages of health. Environment and Planning A, 48(1), 58-74.	18	18	Australia	Australia	2	2	Australia	Australia	2016	2016	1a	1a	1	1	2	2			3	3					1	1	1	1	6	The always-unfinished event of recovery links human and nonhuman spaces, bodies, objects and forces in the joint expression of an enhanced capacity to affect (and be affected by) other bodies and spaces. Most contemporary accounts of recovery focus on the goals that orient rehabilitation from mental illness, such as the remission of symptoms, a return to paid employment, or improvement in ‘psycho…	6	2	2	1	2	2	2	1	2	2	2	1	2	2	1	2	7
70		Duff, C. (2016). Atmospheres of recovery: Assemblages of health. Environment and Planning A, 48(1), 58-74.		18		Australia		2		Australia		2016		1a		1		2				3						1		1		Underpinning such prognoses was an explicitly biological model of mental illness, which treated these disorders as a function of pathological brain function. This ‘‘biomedical’’ model of mental illness, and its discrete aetiology, remains hugely influential in contemporary responses to mental illness all over the world, despite the emergence of a range of competing paradigms offering divergent et…			2		2		2		2		2			2		2	7
70		Duff, C. (2016). Atmospheres of recovery: Assemblages of health. Environment and Planning A, 48(1), 58-74.		18		Australia		2		Australia		2016		1a		1		2				3						1		1		Others have lamented the culture of psychiatric care ‘‘characterised by low expectations and prognostic pessimism’’ (Roberts and Boardman, 2013: 401). In contrast, subjective models of ‘‘personal recovery’’ stress that individuals may lead healthy, productive and fulfilling lives despite the ongoing experience of symptoms of mental illness (Rowling, 2006: 101–106). Such a position repudiates the …			2		2		2		2		2			2		2	7
70		Duff, C. (2016). Atmospheres of recovery: Assemblages of health. Environment and Planning A, 48(1), 58-74.		18		Australia		2		Australia		2016		1a		1		2				3						2		1		These include the ‘Boston Model’, the ‘Collaborative Model’, ‘Strengths and Resiliency’ frameworks and the ‘Functional Recovery’ model (see Andresen et al., 2011 for a review). Recently, an international team of scholars has proposed a synthetic model of recovery based on systematic reviews of the recovery literature, and empirical research conducted among mental health consumers and treatment pr…			2		1		2		1		2			2		2	7
70		Duff, C. (2016). Atmospheres of recovery: Assemblages of health. Environment and Planning A, 48(1), 58-74.		18		Australia		2		Australia		2016		1a		1		2				3						1		1		This work has resulted in the largest and most systematic effort to date to generate a trans-theoretical model of recovery ‘‘stages’’ and ‘‘processes’’ (Shanks et al., 2013: 974). Five discrete recovery processes are described in this model; ‘‘Connectedness, Hope and optimism, Identity, Meaning and purpose and Empowerment’’ resulting in the acronym that gives the model its name, CHIME (Leamy et a…			2		1		2		2		2			2		1	6
70		Duff, C. (2016). Atmospheres of recovery: Assemblages of health. Environment and Planning A, 48(1), 58-74.		18		Australia		2		Australia		2016		1a		1		2				3						1		1		As such, summary of the model’s five categories will help to contextualise the empirical analysis to follow in this paper, while also serving to elaborate the distinction I made earlier between the ‘possible’ and ‘real’ experience of recovery. By design as it were, the CHIME model offers an account of the possible experience of recovery derived from a ‘‘narrative synthesis’’ of individual ‘‘recov…			2		2		2		2		2			2		1	6
71	Duff, C. (2016). G Major to D Major to a Minor 7 (A Progression to Recovery). In Learning Bodies (pp. 173-189). Springer, Singapore.	Duff, C. (2016). G Major to D Major to a Minor 7 (A Progression to Recovery). In Learning Bodies (pp. 173-189). Springer, Singapore.	9	9	Australia	Australia	2	2	Australia	Australia	2016	2016	6	6	1	1	2	2			1	1					1	1	2	2	6	I wager that sensitivity to Michael’s experience of learning to play guitar will reveal more of the process of recovery, and much about what recovery means in the context of living with chronic illness. Recent analysis of recovery in youth populations focuses on the goals that orient rehabilitation from mental health problems, such as the remission of symptoms, a return to paid employment, or imp…	6	2	2	2	2	2	2	2	2	1	2	1	2	2	1	2	7
71		Duff, C. (2016). G Major to D Major to a Minor 7 (A Progression to Recovery). In Learning Bodies (pp. 173-189). Springer, Singapore.		9		Australia		2		Australia		2016		6		1		2				1						1		2		Underpinning such prognoses was an explicitly biological model of mental illness, which treated these disorders as a part of pathological brain function. This “biomedical” model of mental illness, and its discrete etiology, remains hugely influential in contemporary responses to mental illness in youth populations, despite the emergence of competing paradigms offering divergent etiological explan…			2		2		2		2		2			2		2	7
71		Duff, C. (2016). G Major to D Major to a Minor 7 (A Progression to Recovery). In Learning Bodies (pp. 173-189). Springer, Singapore.		9		Australia		2		Australia		2016		6		1		2				1						2		2		These include the ‘Boston Model’, the ‘Collaborative Model’, ‘Strengths and Resiliency’ frameworks and the ‘Functional Recovery’ model. Based on reviews compiled by Andresen and colleagues (2011, pp. 45–52), Leamy and colleagues (2011, pp. 445–52), Boardman (2010, pp. 37–41), Ramon and Williams (2005) and Ritter and Lampkin (2012), it is possible to identify six broad principles common to existin…			2		2		2		2		2			2		2	7
71		Duff, C. (2016). G Major to D Major to a Minor 7 (A Progression to Recovery). In Learning Bodies (pp. 173-189). Springer, Singapore.		9		Australia		2		Australia		2016		6		1		2				1						1		2		In asking these questions, my concern is to draw attention to the affected body of recovery; to worry a little less about what recovery entails, in favour of thinking a little more about what recovery involves in the course of one’s “becoming well” (Duff 2014, p. 185). Such a focus chimes with recent interest in delineating specific “stages of recovery” (see Leamy et al. 2011, pp. 449–451). In a …			2		2		2		2		2			2		1	7
71		Duff, C. (2016). G Major to D Major to a Minor 7 (A Progression to Recovery). In Learning Bodies (pp. 173-189). Springer, Singapore.		9		Australia		2		Australia		2016		6		1		2				1						2		2		Throughout these projects, I employed the notion of “enabling resources” (Duff 2011, pp. 152–53) to examine the social, material and affective conditions of recovery. Informed by recent developments in the recovery literature (see Leamy et al. 2011; Slade et al. 2012), I was also interested in exploring how formal and informal relationships, services and supports may work to facilitate young peop…			2		2		2		2		1			2		2	7
71		Duff, C. (2016). G Major to D Major to a Minor 7 (A Progression to Recovery). In Learning Bodies (pp. 173-189). Springer, Singapore.		9		Australia		2		Australia		2016		6		1		2				1						2		2		For all its stated interest in processes, the existing recovery literature tends to emphasise outcomes instead, often as a way of delineating the goals of recovery. Examples include a return to training or paid employment, a reduction in symptoms, improved personal relationships, or living independently (see Leamy et al. 2011). As important as these outcomes are, their deployment as proxies for t…			2		2		2		2		2			2		2	7
72	Duff, E. (2013). A discourse analysis of talk about service users in early intervention in psychosis teams. University of Leeds.	Duff, E. (2013). A discourse analysis of talk about service users in early intervention in psychosis teams. University of Leeds.	2	2	UK	UK	2	2	UK	UK	2013	2013	9	9	2	2	2	2			3	3					1	1	1	1	1	Recovery in psychosis, however, is a process of “living one’s life, pursuing one’s personal hopes and aspirations, with dignity and autonomy, in the face of the ongoing presence of an illness and/or vulnerability to relapse,” (Davidson & Roe, 2007, p.464) which is similar to Pilgrim’s (2008) concept of recovery from impairment, or rehabilitation. Although the personal journey of recovery will be …	1	2	2	2	2	2	2	2	2	2	2	2	2	2	2	2	6
73	Eklund, M., Bäckström, M., & Eakman, A. M. (2014). Psychometric properties and factor structure of the 13-item satisfaction with daily occupations scale when used with people with mental health problems. Health and quality of life outcomes, 12(1), 191.	Eklund, M., Bäckström, M., & Eakman, A. M. (2014). Psychometric properties and factor structure of the 13-item satisfaction with daily occupations scale when used with people with mental health problems. Health and quality of life outcomes, 12(1), 191.	17	17	Sweden	Sweden	2	2	Sweden	Sweden	2014	2014	1a	1a	1	1	2	2			1	1					2	2	1	1	1	In mental health care practice and research it is increasingly recognized that clients’ subjective perceptions of everyday occupations are important in recovery from mental illness [1,2], inform assessments of clients’ problems and assets, and serve a key role in evaluating clinical outcomes [3,4]. Occupation in this sense denotes the everyday activities that compose people’s lives and includes a…	1	2	2	2	2	2	2	2	2	2	2	2	2	2	2	2	7
74	Eklund, M., & Sandlund, M. (2014). Predictors of valued everyday occupations, empowerment and satisfaction in day centres: Implications for services for persons with psychiatric disabilities. Scandinavian journal of caring sciences, 28(3), 582-590.	Eklund, M., & Sandlund, M. (2014). Predictors of valued everyday occupations, empowerment and satisfaction in day centres: Implications for services for persons with psychiatric disabilities. Scandinavian journal of caring sciences, 28(3), 582-590.	3	3	Sweden	Sweden	2	2	Sweden	Sweden	2014	2014	1a	1a	1	1	2	2			1	1					1	1	1	1	1	Using occupational engagement and motivational aspects as means of improving outcomes from day centres is in line with the recovery approach in mental health care, where individual preferences, informed choices, a focus on strengths, and engagement in occupations are some of the core aspects (11). In particular, both empowerment (42) and perceived value and meaning (10, 43) are seen as indicators…	1	2	2	2	2	2	2	2	2	2	2	2	2	2	2	2	.
75	Ellison, M. L., Belanger, L. K., Niles, B. L., Evans, L. C., & Bauer, M. S. (2018). Explication and definition of mental health recovery: a systematic review. Administration and Policy in Mental Health and Mental Health Services Research, 45(1), 91-102.	Ellison, M. L., Belanger, L. K., Niles, B. L., Evans, L. C., & Bauer, M. S. (2018). Explication and definition of mental health recovery: a systematic review. Administration and Policy in Mental Health and Mental Health Services Research, 45(1), 91-102.	12	12	USA	USA	2	2	International	International	2018	2018	1e	1e	1	1	2	2			1	1					2	2	3	3	1	Several web-based resources were reviewed for inclusion including, Boston University’s repository on recovery (http://cpr.bu.edu/resources/recovery-repository), state health department policy papers, and international health policy papers. This search resulted in the identification of 64 additional sources that were screened. Finally, these electronic searches were cross-checked against several s…	1	2	2	2	2	2	2	2	2	2	2	2	2	2	2	2	7
76	Enticott, J. C., Shawyer, F., Brophy, L., Russell, G., Fossey, E., Inder, B., ... & Edan, V. (2016). The PULSAR Primary Care protocol: a stepped-wedge cluster randomized controlled trial to test a training intervention for general practitioners in recovery-oriented practice to optimize personal recovery in adult patients. BMC psychiatry, 16(1), 451.	Enticott, J. C., Shawyer, F., Brophy, L., Russell, G., Fossey, E., Inder, B., ... & Edan, V. (2016). The PULSAR Primary Care protocol: a stepped-wedge cluster randomized controlled trial to test a training intervention for general practitioners in recovery-oriented practice to optimize personal recovery in adult patients. BMC psychiatry, 16(1), 451.	1	1	Australia	Australia	2	2	Australia	Australia	2016	2016	1c	1c	1	1	1	1	training intervention for GPs in recovery-oriented practice	training intervention for GPs in recovery-oriented practice	1	1					2	2	1	1	1	A paradigm shift towards recovery-oriented practice in specialist mental health service delivery is being embraced internationally [12–14]. An evidence-based package of tools, developed [15] and trialled [16] by the REFOCUS Team (Institute of Psychiatry, King’s College London) and known as the REFOCUS Intervention, has been used to promote recovery-oriented practice in specialist mental health te…	1	2	2	2	2	2	2	2	2	2	2	2	2	2	2	2	7
77	Eriksen, K. Å. (2013). Social dignity in community-based mental health services. Inst för neurobiologi, vårdvetenskap och samhälle/Dept of Neurobiology, Care Sciences and Society.	Eriksen, K. Å. (2013). Social dignity in community-based mental health services. Inst för neurobiologi, vårdvetenskap och samhälle/Dept of Neurobiology, Care Sciences and Society.	17	17	Sweden	Sweden	2	2	Sweden	Sweden	2013	2013	5	5	1	1	2	2			1	1					1	1	1	1	3	This thesis focuses on “personal recovery” or “being in recovery”, rather than symptom remission and restoration of functioning associated with the term “clinical recovery” (Leamy, Bird, Le Boutillier, Williams, & Slade, 2011). Being “in recovery” indicates that mental illness is just a part of the person, and the person in recovery has overcome the effects of being a mental patient and regained …	3	2	2	2	2	2	2	2	2	2	2	2	2	2	1	2	6
77		Eriksen, K. Å. (2013). Social dignity in community-based mental health services. Inst för neurobiologi, vårdvetenskap och samhälle/Dept of Neurobiology, Care Sciences and Society.		17		Sweden		2		Sweden		2013		5		1		2				1						1		1		Leamy et al. (2011) developed a conceptual framework for personal recovery in mental health. The framework is relevant, even if it does not emphasize the relational or social perspectives, as part of this framework was used in Paper II (to discuss how relationships may facilitate or limit opportunities for recovery).			2		2		2		2		2			2		2	6
77		Eriksen, K. Å. (2013). Social dignity in community-based mental health services. Inst för neurobiologi, vårdvetenskap och samhälle/Dept of Neurobiology, Care Sciences and Society.		17		Sweden		2		Sweden		2013		5		1		2				1						1		1		The framework involves characteristics of the recovery journey (13 characteristics) and the following characteristics: “recovery is aided by supporting and healing environment”, and “recovery can occur without professional intervention” are the ones that include the social or relational aspect, and the characteristics: “recovery as a journey”, “recovery as a struggle”, “recovery is an active proc…			2		2		2		2		2			2		1	6
78	Fatima, M. (2015). The Role of Omega-3 Unsaturated Fatty Acids in Postpartum Depression: A Systematic Review and Narrative Synthesis (Doctoral dissertation, Université d'Ottawa/University of Ottawa).	Fatima, M. (2015). The Role of Omega-3 Unsaturated Fatty Acids in Postpartum Depression: A Systematic Review and Narrative Synthesis (Doctoral dissertation, Université d'Ottawa/University of Ottawa).	12	12	Canada	Canada	2	2	International	International	2015	2015	5	5	1	1	2	2			10	10					2	2	3	3	1	This approach is particularly applicable to the present systematic review, due mostly to the extreme heterogeneity of found studies. Our chosen approach, a stepwise narrative methodology, has been used previously in a wide range of study reviews (Arai et al., 2007; Cabello et al., 2012; Galbraith & Brown, 2011; Dennison, Moss-Morris, & Chalder, 2009; Leamy, Bird, Le Boutillier, Williams, & Slade,…	1	2	2	1	1	2	2	2	2	2	2	2	2	2	2	2	7
79	Faulkner, S., & Bee, P. (2017). Experiences, perspectives and priorities of people with schizophrenia spectrum disorders regarding sleep disturbance and its treatment: a qualitative study. BMC psychiatry, 17(1), 158.	Faulkner, S., & Bee, P. (2017). Experiences, perspectives and priorities of people with schizophrenia spectrum disorders regarding sleep disturbance and its treatment: a qualitative study. BMC psychiatry, 17(1), 158.	1	1	UK	UK	2	2	UK	UK	2017	2017	1a	1a	1	1	2	2			2	2					2	2	5	5	1	Consideration of other aspects of functioning and life quality, beyond and apart from symptoms of mental illness, is essential to recovery orientated practice in mental health [87]. The personal priorities which participants have highlighted as being affected by sleep link closely to aspects of recovery identified by service users in other research: identity, hope and optimism, control / empowerm…	1	2	2	2	2	2	2	2	2	2	2	2	2	2	2	2	.
80	Feeney, L., Jordan, I., & McCarron, P. (2013). Teaching recovery to medical students. Psychiatric rehabilitation journal, 36(1), 35.	Feeney, L., Jordan, I., & McCarron, P. (2013). Teaching recovery to medical students. Psychiatric rehabilitation journal, 36(1), 35.	1	1	Ireland	Ireland	2	2	Ireland	Ireland	2013	2013	1a	1a	1	1	2	2			3	3					2	2	1	1	1	The slow transition of mental health services in recent decades from a predominantly institutional model of care to an increasingly community-oriented one has been well documented (Walsh & Daly, 2004). More recently, with greater appreciation of the heterogeneity of pathways to recovery from mental illness, community mental health services have begun to change orientation toward the achievement o…	1	2	2	2	2	2	2	2	2	2	2	2	2	2	2	2	7
81	Fegan, C. M. (2014). Emerging as a worker: Mental health service users' transformation through volunteering (Doctoral dissertation, Sheffield Hallam University,).	Fegan, C. M. (2014). Emerging as a worker: Mental health service users' transformation through volunteering (Doctoral dissertation, Sheffield Hallam University,).	6	6	UK	UK	2	2	UK	UK	2014	2014	5	5	1	1	2	2			1	1					1	2	2	2	2	Recovery is debated widely in mental health discourses (Bonney and Stickley, 2008; Shepherd, Boardman and Slade, 2008, Shepherd, Boardman and Burns, 2010; Leamy et al., 2011; Le Boutillier et al., 2011). Anthony (1993) defines recovery as a deeply personal, unique process of changing one's attitudes, values, feelings, goals, skills and roles and a way o f living a satisfying, hopeful and contribu…	2	2	2	1	2	2	2	2	2	2	2	2	2	2	2	2	7
81		Fegan, C. M. (2014). Emerging as a worker: Mental health service users' transformation through volunteering (Doctoral dissertation, Sheffield Hallam University,).		6		UK		2		UK		2014		5		1		2				1						1		2		More recently Leamy et al.,(2011) put forward a conceptual fram ework for recovery, which resulted from a systematic review and narrative synthesis of literature relating to personal recovery. The framework identified five themes from the systematic review which addressed recovery and these were; values o f recovery, beliefs about recovery, recovery promoting attitudes o f staff, processes o f re…			2		1		2		2		2			2		2	6
82	Felton, A., & Stickley, T. (2018). Rethinking risk: a narrative approach. The Journal of Mental Health Training, Education and Practice, 13(1), 54-62.	Felton, A., & Stickley, T. (2018). Rethinking risk: a narrative approach. The Journal of Mental Health Training, Education and Practice, 13(1), 54-62.	9	9	UK	UK	2	2	International	International	2018	2018	1a	1a	1	1	2	2			1	1					1	1	2	2	1	The epistemological concerns itself with furthering knowledge of illness from first-hand experience and the sense-making is more to do with making sense of illness, or extracting meaning from the experience, thus infusing hope. Whilst these narratives identified by Frank are in relation to physical illnesses, it is widely thought that the existence of hope is key to the mental health recovery pro…	1	2	2	2	2	2	2	2	2	2	2	2	2	2	2	2	2
83	Fox, J. Building on the recovery approach: the development of a conceptual model of service design for carers in mental health. Research, Policy and Planning, 183.	Fox, J. Building on the recovery approach: the development of a conceptual model of service design for carers in mental health. Research, Policy and Planning, 183.	12	12	UK	UK	2	2	UK	UK	2016	2016	1a	1a	1	1	2	2			5	5					1	1	1	1	1	Despite this pronounced commitment to the implementation of recovery-oriented services, recovery is often held to be difficult to quantify (Slade, 2009). However, Leamy et al. (2011) have developed a useful perspective; recovery is perceived as a unique journey which requires connectedness, hope and optimism about the future, the creation of identity, meaning in life and the need for empowerment1…	1	2	2	2	2	2	2	2	2	2	2	2	2	2	2	2	6
84	Fox, J. R. (2013). The Relevance of Recovery to Carers of People who Have Schizophrenia (Doctoral dissertation, Anglia Ruskin University).	Fox, J. R. (2013). The Relevance of Recovery to Carers of People who Have Schizophrenia (Doctoral dissertation, Anglia Ruskin University).	12	12	UK	UK	2	2	UK	UK	2013	2013	5	5	1	1	2	2			5	5					1	1	2	2	2	Leamy et al (2011) have developed an empirically-based conceptual framework of recovery through a systematic review and narrative synthesis. The overarching framework of the recovery concept consists of the characteristics of the recovery journey, recovery processes and recovery stages.	2	2	2	1	1	2	2	2	2	2	2	2	2	2	1	2	7
84		Fox, J. R. (2013). The Relevance of Recovery to Carers of People who Have Schizophrenia (Doctoral dissertation, Anglia Ruskin University).		12		UK		2		UK		2013		5		1		2				5						1		2		The recovery process requires connectedness, hope and optimism about the future, the creation of identity, meaning in life and the need for empowerment (given the acronym CHIME). The final categorisation of recovery identifies its phases and stages. The results, synthesised from 13 studies, are shown below in Table 1. This category incorporates the notion of progression in the recovery journey. T…			2		2		2		2		2			2		1	6
85	Frost, B. G., Tirupati, S., Johnston, S., Turrell, M., Lewin, T. J., Sly, K. A., & Conrad, A. M. (2017). An Integrated Recovery-oriented Model (IRM) for mental health services: evolution and challenges. BMC psychiatry, 17(1), 22.	Frost, B. G., Tirupati, S., Johnston, S., Turrell, M., Lewin, T. J., Sly, K. A., & Conrad, A. M. (2017). An Integrated Recovery-oriented Model (IRM) for mental health services: evolution and challenges. BMC psychiatry, 17(1), 22.	1	1	Australia	Australia	2	2	Australia	Australia	2017	2017	1	1	1	1	2	2			2	2					1	1	2	2	2	Slade et al. [38] identified ten validated interventions that support recovery by targeting key processes (connectedness, hope, identity, meaning and empowerment [CHIME]) [64], illustrative of the types of interventions expected in recovery-oriented MH systems. These included: peer support workers; advance directives (if future capacity is lost); wellness recovery action planning (WRAP) tools and…	2	2	2	2	2	2	2	2	2	2	2	2	2	2	1	1	6
85		Frost, B. G., Tirupati, S., Johnston, S., Turrell, M., Lewin, T. J., Sly, K. A., & Conrad, A. M. (2017). An Integrated Recovery-oriented Model (IRM) for mental health services: evolution and challenges. BMC psychiatry, 17(1), 22.		1		Australia		2		Australia		2017		1		1		2				2						2		2		There is a growing literature on the selection of strategies and measures for assessing recovery [4, 92–94], recovery-oriented practice [65, 74, 95] and the recovery orientation of services [71, 92, 96, 97]. In choosing a particular set of tools, it may be useful to cover a representative range of recovery domains or processes, such as the CHIME spectrum described earlier [38, 64] or the ‘broad s…			2		2		2		2		2			2		1	6
86	Frost, L. E., & Beck, C. J. (2016). Meeting the Increasing Demands on Family Attorneys Representing Clients with Mental Health Challenges. Family Court Review, 54(1), 39-50.	Frost, L. E., & Beck, C. J. (2016). Meeting the Increasing Demands on Family Attorneys Representing Clients with Mental Health Challenges. Family Court Review, 54(1), 39-50.	16	16	USA	USA	2	2	USA	USA	2016	2016	1	1	1	1	2	2			3	3					2	2	2	2	1	Recently, the “medical model” of psychiatric care has been widely criticized as focusing on symptoms and labelling (Frost, Heinz, & Bach, 2011; Leamy, Bird, Boutillier, Williams, & Slade, 2011). A “recovery model” places the individual at the center of the treatment process and emphasizes hope and goals for the future rather than symptom abatement.	1	2	2	2	2	2	2	2	2	2	2	2	2	2	2	2	7
87	Furrer, M., et al. (2017). "Patient satisfaction and quality of life in people with schizophrenia-spectrum disorders in a rural area." Administration and Policy in Mental Health and Mental Health Services Research: 1-9.	Furrer, M., et al. (2017). "Patient satisfaction and quality of life in people with schizophrenia-spectrum disorders in a rural area." Administration and Policy in Mental Health and Mental Health Services Research: 1-9.	12	12	Switzerland	Switzerland	2	2	Switzerland	Switzerland	2017	2017	1a	1a	1	1	2	2			2	2					1	1	1	1	1	for independent-living support, as well as a stable social network (Gunnmo and Fatouros The well-being in the overall life of people suffering from a schizophrenia related disorder is directly associated with the need for help, including secure relationships with professionals, reflecting the need to be heard and seen, the need Bergman 2011). Based on the CHIME framework, the recovery processes t…	2	2	2	2	2	2	2	2	2	2	2	2	2	2	1	1	6
87		Furrer, M., et al. (2017). "Patient satisfaction and quality of life in people with schizophrenia-spectrum disorders in a rural area." Administration and Policy in Mental Health and Mental Health Services Research: 1-9.		12		Switzerland		2		Switzerland		2017		1a		1		2				2						1	5	5	1	Empowerment encompasses a treatment approach and attitude focused on subject-oriented personalized psychiatry allowing the person to be on par with the mental health care provider. Additionally, empowerment may improve self-efficacy, hope, and an active, optimistic way of life (Huber et al. 2015) and is considered to be one of the key dimensions in the recovery process (Leamy et al. 2011). Our co…			2		2		2		2		2			2		2	.
88	Bradstreet, S. (2015). Recovery through rights and relationships. British Journal of Mental Health Nursing, 4(4), 154-156.	Bradstreet, S. (2015). Recovery through rights and relationships. British Journal of Mental Health Nursing, 4(4), 154-156.	3	3	UK	UK	2	2	UK	UK	2015	2015	1f	1f	1	1	2	2			3	3					1	1	2	2	2	Another shift has been the increase in the evidence base around recovery. Evidence has been extensively and importantly informed by the lived experiences of people in recovery (Brown and Kandirikirira, 2007). It has now usefully reached the level of systematic review that helps us to more fully inform our understanding of the personal recovery process and, consequently, how best to respond to men…	2	2	2	1	1	2	2	2	2	2	2	2	2	2	2	2	7
88		Bradstreet, S. (2015). Recovery through rights and relationships. British Journal of Mental Health Nursing, 4(4), 154-156.		3		UK		2		UK		2015		1f		1		2				3						1		2		It might also usefully be informed by the growing body of evidence in relation to application of attachment theory in service settings—given its potential to better understand why some relationships in service settings prove to be more helpful than others (Bucci et al, 2014). Attachment theory is particularly useful in a recovery context given it has the potential to better match people by their …			2		2		2		2		2			2		2	.
89	Gallagher, J., & Schlösser, A. (2015). Service users’ experiences of a brief intervention service for children and adolescents: A service evaluation. Child Care in Practice, 21(4), 374-391.	Gallagher, J., & Schlösser, A. (2015). Service users’ experiences of a brief intervention service for children and adolescents: A service evaluation. Child Care in Practice, 21(4), 374-391.	12	12	UK	UK	2	2	UK	UK	2015	2015	1a	1a	1	1	2	2			4	4					1	1	5	5	1	This may reflect a common experience of the journey through therapy. Indeed there is evidence to suggest that recovery is a non-linear process involving peaks and troughs (e.g., Leamy, Bird, Le Boutillier, Williams, & Slade, 2011).	1	2	2	2	2	2	2	2	2	2	2	2	2	2	2	2	7
90	Gallagher, M., McLeod, H. J., & McMillan, T. M. (2016). A systematic review of recommended modifications of CBT for people with cognitive impairments following brain injury. Neuropsychological rehabilitation, 1-21.	Gallagher, M., McLeod, H. J., & McMillan, T. M. (2016). A systematic review of recommended modifications of CBT for people with cognitive impairments following brain injury. Neuropsychological rehabilitation, 1-21.	2	2	UK	UK	2	2	International	International	2016	2016	1e	1e	1	1	2	2			22	22					1	1	3	3	1	The stages of the narrative-synthesis approach consisted of: 1) developing a preliminary synthesis 2) exploring relationships between articles, and 3) assessing the robustness of the synthesis. This approach followed published guidelines (Mays, Pope & Popay, 2005; Popay et al., 2006) and was modelled on a previous high-quality narrative synthesis (Leamy, Bird, Le Boutillier, Williams & Slade, 201…	1	2	2	2	2	2	2	2	2	2	2	2	2	2	2	2	7
91	Galletly, C., Castle, D., Dark, F., Humberstone, V., Jablensky, A., Killackey, E., ... & Tran, N. (2016). Royal Australian and New Zealand College of Psychiatrists clinical practice guidelines for the management of schizophrenia and related disorders. Australian & New Zealand Journal of Psychiatry, 50(5), 410-472.	Galletly, C., Castle, D., Dark, F., Humberstone, V., Jablensky, A., Killackey, E., ... & Tran, N. (2016). Royal Australian and New Zealand College of Psychiatrists clinical practice guidelines for the management of schizophrenia and related disorders. Australian & New Zealand Journal of Psychiatry, 50(5), 410-472.	1	1	Australia	Australia	2	2	Australia	Australia	2016	2016	2	2	1	1	2	2			2	2					2	2	2	2	1	The recovery paradigm has reframed concepts of outcomes to include the subjective views of the person living with schizophrenia (Leamy et al., 2011; Slade, 2013). The therapeutic approach at this stage is guided by a person-centred value system of a ‘life worth living’.	1	2	2	2	2	2	2	2	2	2	2	2	2	2	2	2	7
92	Gambino, M., Pavlo, A., & Ross, D. A. (2016). Recovery in mind: perspectives from postgraduate psychiatric trainees. Academic Psychiatry, 40(3), 481-488. Trainees	Gambino, M., Pavlo, A., & Ross, D. A. (2016). Recovery in mind: perspectives from postgraduate psychiatric trainees. Academic Psychiatry, 40(3), 481-488. Trainees	1	1	USA	USA	2	2	USA	USA	2016	2016	1a	1a	1	1	2	2			3	3					2	2	1	1	1	Given the at times polemical nature of debates in the field, as well as the acknowledged ambiguity of the concept’s meaning [5–8], a need exists to determine how current psychiatric trainees are learning about recovery and what they think a recovery-oriented approach involves.	1	2	2	2	2	2	2	2	2	2	2	2	2	2	2	2	7
93	Gammelgaard, I., Christensen, T. N., Eplov, L. F., Jensen, S. B., Stenager, E., & Petersen, K. S. (2017). ‘I have potential’: Experiences of recovery in the individual placement and support intervention. International Journal of Social Psychiatry, 63(5), 400-406.	Gammelgaard, I., Christensen, T. N., Eplov, L. F., Jensen, S. B., Stenager, E., & Petersen, K. S. (2017). ‘I have potential’: Experiences of recovery in the individual placement and support intervention. International Journal of Social Psychiatry, 63(5), 400-406.	1	1	Denmark	Denmark	2	2	Denmark	Denmark	2017	2017	1a	1a	1	1	1	1	Individual Placement and Support	Individual Placement and Support	2	2					1	1	1	1	1	Personal recovery is seen as a process defined by the individual, not necessarily in terms of symptom reduction, but rather by what helps the individual move beyond the role of being a patient with mental illness. The CHIME framework describes the personal recovery as a process including five elements: Connectedness, Hope and optimism, Identity, Meaning and purpose in life and Empowerment (Leamy,…	2	2	2	2	2	2	2	2	2	2	2	2	2	2	1	1	6
93		Gammelgaard, I., Christensen, T. N., Eplov, L. F., Jensen, S. B., Stenager, E., & Petersen, K. S. (2017). ‘I have potential’: Experiences of recovery in the individual placement and support intervention. International Journal of Social Psychiatry, 63(5), 400-406.		1		Denmark		2		Denmark		2017		1a		1		1		Individual Placement and Support		2						1	5	5	1	The five elements of achieving personal recovery described by CHIME: Connectedness, Hope, Identity, Meaning and purpose in life and Empowerment (Leamy et al., 2011) are reproduced in the study. Participants spoke of being part of society and having supportive, collaborative relationships with professionals as important to recovery.			2		2		2		2		2			2		1	6
94	Gammon, D., Strand, M., Eng, L. S., Børøsund, E., Varsi, C., & Ruland, C. (2017). Shifting practices toward recovery-oriented care through an e-recovery portal in community mental health care: a mixed-methods exploratory study. Journal of medical Internet research, 19(5).	Gammon, D., Strand, M., Eng, L. S., Børøsund, E., Varsi, C., & Ruland, C. (2017). Shifting practices toward recovery-oriented care through an e-recovery portal in community mental health care: a mixed-methods exploratory study. Journal of medical Internet research, 19(5).	17	17	Norway	Norway	2	2	Norway	Norway	2017	2017	1a	1a	1	1	1	1	secure e-recovery portal “ReConnect”	secure e-recovery portal “ReConnect”	1	1					2	2	1	1	1	A common denominator of these developments is a shift in “locus of control” from health care providers toward service users by increasing the transparency of care decisions, as well as facilitating the voice and resources of service users in their care. In contrast to biomedical approaches that focus mainly on reducing symptoms, recovery-oriented approaches support people in articulating and rega…	1	2	2	2	2	2	2	2	2	2	2	2	2	2	2	2	7
95	Gandotra, A., Mehrotra, S., & Bharath, S. (2017). Psychological recovery and its correlates in adults seeking outpatient psychiatric services: An exploratory study from an Indian tertiary care setting. Asian journal of psychiatry, 29, 77-82.	Gandotra, A., Mehrotra, S., & Bharath, S. (2017). Psychological recovery and its correlates in adults seeking outpatient psychiatric services: An exploratory study from an Indian tertiary care setting. Asian journal of psychiatry, 29, 77-82.	1	1	India	India	2	2	India	India	2017	2017	1a	1a	1	1	2	2			1	1					1	1	1	1	1	Recovery is seen as a highly active and an individualized process that can be facilitated by understanding it from the consumers’ perspective (Tooth et al., 2003). A systematic review of research and utilization of a narrative synthesis approach led by Leamy et al., (2011) illustrated that recovery processes are colored by themes of connectedness to others, hope and optimism about future, rebuild…	1	2	2	1	1	2	2	2	2	2	2	2	2	2	2	2	6
96	Gardner, A., McCutcheon, H., & Fedoruk, M. (2017). The black and white and shades of grey of boundary violations. Collegian, 24(1), 45-51.	Gardner, A., McCutcheon, H., & Fedoruk, M. (2017). The black and white and shades of grey of boundary violations. Collegian, 24(1), 45-51.	3	3	Australia	Australia	2	2	Australia	Australia	2017	2017	1a	1a	1	1	2	2			3	3					1	1	3	3	1	Methodology Using a Constructivist Grounded Theory approach as described by Charmaz (2006) this research explored the phenomenon of how mental health clinicians establish and maintain the professional boundary in their day-to-day practice. The interpretive nature (McClelland, 2000),of this theoretical perspective was seen as being consist-tent with contemporary mental health practice (Gardner, Mc…	1	2	2	2	2	2	2	2	2	2	2	2	2	2	2	2	7
97	Gee, B., Hodgekins, J., Fowler, D., Marshall, M., Everard, L., Lester, H., ... & Freemantle, N. (2016). The course of negative symptom in first episode psychosis and the relationship with social recovery. Schizophrenia research, 174(1-3), 165-171.	Gee, B., Hodgekins, J., Fowler, D., Marshall, M., Everard, L., Lester, H., ... & Freemantle, N. (2016). The course of negative symptom in first episode psychosis and the relationship with social recovery. Schizophrenia research, 174(1-3), 165-171.	1	1	UK	UK	2	2	UK	UK	2016	2016	1a	1a	1	1	2	2			2	2					1	1	5	5	1	Similarly, whilst the TUS provides a valuable index of social recovery, it is limited in that it measures only quantity of engagement in activity, not quality of engagement or the personal meaning attributed to it. Considering personal recovery – a concept encompassing connectedness, hope, identity, meaning, and empowerment (Leamy et al., 2011) – in addition to functioning in future research coul…	1	2	2	2	2	2	2	2	2	2	2	2	2	2	2	2	6
98	Georgaca, E., & Zissi, A. (2017). Biographical trajectories of people struggling with severe distress: Mapping the social determinants of recovery in psychosis. Annual Review of Critical Psychology, 13, 1-20.	Georgaca, E., & Zissi, A. (2017). Biographical trajectories of people struggling with severe distress: Mapping the social determinants of recovery in psychosis. Annual Review of Critical Psychology, 13, 1-20.	2	2	Greece	Greece	2	2	Greece	Greece	2017	2017	1a	1a	1	1	2	2			2	2					2	2	2	2	1	Central tenets of recovery seem to be hope and optimism for the future, empowerment and control over one’s life, rebuilding positive personal and social identities, and finding meaning and purpose in life (Onken, Craig, Ridgway, Ralph, & Cook, 2007; Wallcraft, 2005). Having supportive relationships with family, friends and intimate partners is considered crucial for recovery, as well as engaging …	1	2	2	2	2	2	2	2	2	2	2	2	2	2	2	2	7
99	Gilburt, H., Slade, M., Bird, V., Oduola, S., & Craig, T. K. (2013). Promoting recovery-oriented practice in mental health services: a quasi-experimental mixed-methods study. BMC psychiatry, 13(1), 167.	Gilburt, H., Slade, M., Bird, V., Oduola, S., & Craig, T. K. (2013). Promoting recovery-oriented practice in mental health services: a quasi-experimental mixed-methods study. BMC psychiatry, 13(1), 167.	1	1	UK	UK	1	1	UK	UK	2013	2013	1a	1a	1	1	2	2	four full-day workshops and an in-team half-day session on supporting recovery	four full-day workshops and an in-team half-day session on supporting recovery	3	3					1	1	1	1	1	Researchers have addressed these tensions by developing conceptual frameworks for personal recovery. These draw together the seemingly disparate concepts or components into models which describe the key characteristics and processes encompassing recovery [7]. Taking all of these factors into account, proponents suggest that successful implementation of recovery requires a service transformation t…	3	2	2	2	2	2	2	2	2	2	2	2	2	2	2	2	7
99		Gilburt, H., Slade, M., Bird, V., Oduola, S., & Craig, T. K. (2013). Promoting recovery-oriented practice in mental health services: a quasi-experimental mixed-methods study. BMC psychiatry, 13(1), 167.		1		UK		1		UK		2013		1a		1		2		four full-day workshops and an in-team half-day session on supporting recovery		3						2	5	5	1	These difficulties have been described as being a result of a lack of conceptual clarity and researchers of recent have sought to remedy this. The conceptual frameworks proposed by Farkas [18], Leamy [7] and Whitley and Drake [19] draw away from specific actions, instead focusing predominantly on values inherent in recovery approaches; characteristic processes and stages of recovery; and dimensio…			2		2		2		2		2			2		2	7
99		Gilburt, H., Slade, M., Bird, V., Oduola, S., & Craig, T. K. (2013). Promoting recovery-oriented practice in mental health services: a quasi-experimental mixed-methods study. BMC psychiatry, 13(1), 167.		1		UK		1		UK		2013		1a		1		2		four full-day workshops and an in-team half-day session on supporting recovery		3						2	6	6	1	Our results support the use of training approaches as a mechanism for knowledge transfer and facilitating implementation. However, there is a need to develop training better aligned with the emerging conceptual dimensions of recovery [7,19] and organisations should be cautious in relying on training programmes which alone are unlikely to be sufficient to create widespread and sustained change. Th…			2		2		2		2		2			2		2	7
100	Glajz, B. A., Deane, F. P., & Williams, V. (2017). Mental health workers’ values and their congruency with recovery principles. The Journal of Mental Health Training, Education and Practice, 12(1), 1-12.	Glajz, B. A., Deane, F. P., & Williams, V. (2017). Mental health workers’ values and their congruency with recovery principles. The Journal of Mental Health Training, Education and Practice, 12(1), 1-12.	12	12	Australia	Australia	2	2	Australia	Australia	2017	2017	1a	1a	1	1	2	2			3	3					1	1	1	1	1	It places an emphasis on values promoting hope, autonomy, a positive identity, personal meaning and purpose in life, wellbeing, and the belief that people can and do recover from mental illness (Amering and Schmolke, 2009; Farkas et al., 2005; Mental Health Coordinating Council, 2008). A recent systematic review and narrative synthesis on personal recovery in mental illness identified five key re…	2	2	2	1	1	2	2	2	2	2	2	2	2	2	1	1	6
100		Glajz, B. A., Deane, F. P., & Williams, V. (2017). Mental health workers’ values and their congruency with recovery principles. The Journal of Mental Health Training, Education and Practice, 12(1), 1-12.		12		Australia		2		Australia		2017		1a		1		2				3						2	3	3	1	Congruence between self-reported work values and recovery values was examined by conducting a theory-led thematic analysis (Boyatzis, 1998; Braun and Clarke, 2006). The data set was examined for themes around the core recovery values identified in the literature, which included the values of hope and optimism, empowerment, self-determination/autonomy/choice, individualised and person-centred care…			2		2		2		2		2			2		2	6
101	Gordon, J., & Bradstreet, S. (2015). So if we like the idea of peer workers, why aren’t we seeing more?. World journal of psychiatry, 5(2), 160.	Gordon, J., & Bradstreet, S. (2015). So if we like the idea of peer workers, why aren’t we seeing more?. World journal of psychiatry, 5(2), 160.	1	1	UK	UK	2	2	UK	UK	2015	2015	1f	1f	1	1	2	2			9	9					1	1	2	2	1	The holistic and multi-faceted nature of recovery can present challenges in more precisely operationalising recovery. A systematic review of international literature identified connectedness, hope and optimism, identity, meaning and purpose and empowerment (creating the acronym CHIME) as central elements in personal recovery[6]. In recognition of mental health services’ needs for (increased) clar…	1	2	2	1	1	2	2	2	2	2	2	2	2	2	1	1	6
102	Gordon, P. J. (2012). Window tax. Mental Health and Social Inclusion, 16(4), 181-187.	Gordon, P. J. (2012). Window tax. Mental Health and Social Inclusion, 16(4), 181-187.	12	12	UK	UK	2	2	UK	UK	2012	2012	1f	1f	1	1	2	2			3	3					2	2	2	2	1	Concerted effort has been made over the last ten years both nationally and internationally to tackle stigma and some progress has been made in the approach to recovery and the appreciation of narrative in illness (Leamy et al., 2011). Recently Professor Tyrer (2012), the Editor of the BJPsych found himself ‘‘disturbed’’ about ‘‘the claim that stigma and discrimination against people with mental i…	1	2	2	2	2	2	2	2	2	2	2	2	2	2	2	2	7
103	Gordon, S. E., Ellis, P. M., Siegert, R. J., & Walkey, F. H. (2014). Core dimensions of recovery: a psychometric analysis. Administration and Policy in Mental Health and Mental Health Services Research, 41(4), 535-542.	Gordon, S. E., Ellis, P. M., Siegert, R. J., & Walkey, F. H. (2014). Core dimensions of recovery: a psychometric analysis. Administration and Policy in Mental Health and Mental Health Services Research, 41(4), 535-542.	12	12	New Zealand	New Zealand	2	2	New Zealand	New Zealand	2014	2014	1a	1a	1	1	2	2			1	1					1	1	1	1	1	Whitley and Drake (2010) reviewed existing definitions of, and approaches to, recovery and proposed grouping individual factors into five superordinate dimensions of recovery: clinical, existential, functional, physical, and social. More recently, Leamy et al. (2011) synthesized published descriptions and models of personal recovery into a conceptual framework consisting of: (i) 13 characteristic…	7	2	2	2	2	2	2	2	2	2	2	2	2	2	2	2	6
103		Gordon, S. E., Ellis, P. M., Siegert, R. J., & Walkey, F. H. (2014). Core dimensions of recovery: a psychometric analysis. Administration and Policy in Mental Health and Mental Health Services Research, 41(4), 535-542.		12		New Zealand		2		New Zealand		2014		1a		1		2				1						1	5	5	5	These core dimensions of recovery augment the overall consumer recovery framework as illustrated in Fig. 1. Table 3 contrasts our taxonomy of dimensions, based on factor analysis of direct consumer data, with that of Whitley and Drake (2010), who derived their model from the inspection of existing definitions of and approaches to recovery, and Leamy et al. (2011), whose conceptual framework stems…			2		2		2		2		2			2		2	7
103		Gordon, S. E., Ellis, P. M., Siegert, R. J., & Walkey, F. H. (2014). Core dimensions of recovery: a psychometric analysis. Administration and Policy in Mental Health and Mental Health Services Research, 41(4), 535-542.		12		New Zealand		2		New Zealand		2014		1a		1		2				1						1		5		Table 3 contrasts our taxonomy of dimensions, based on factor analysis of direct consumer data, with that of Whitley and Drake (2010), who derived their model from the inspection of existing definitions of and approaches to recovery, and Leamy et al. (2011), whose conceptual framework stems from a synthesis of published descriptions and models of personal recovery. The underlying concept of recov…			2		2		2		2		2			2		2	7
103		Gordon, S. E., Ellis, P. M., Siegert, R. J., & Walkey, F. H. (2014). Core dimensions of recovery: a psychometric analysis. Administration and Policy in Mental Health and Mental Health Services Research, 41(4), 535-542.		12		New Zealand		2		New Zealand		2014		1a		1		2				1						1		5		The absence of attention to resources and culture in these other authors’ models reflects the existing recovery literature, although we note that Leamy et al.’s (2011) subgroup analysis of studies examining recovery from the perspective of individuals of black and ethnic minority origin did place greater emphasis on spirituality and culture- specific factors such as belonging to a particular cult…			2		2		2		2		2			2		2	7
103		Gordon, S. E., Ellis, P. M., Siegert, R. J., & Walkey, F. H. (2014). Core dimensions of recovery: a psychometric analysis. Administration and Policy in Mental Health and Mental Health Services Research, 41(4), 535-542.		12		New Zealand		2		New Zealand		2014		1a		1		2				1						1		5		The remainder of the differences between the frameworks primarily reflects different categorization of similar individual factors. For example, our ‘belonging and relating’ superordinate dimension includes factors that the others have split between existential and social (Whitley and Drake 2010) and meaning in life and connectedness (Leamy et al. 2011). The notable exceptions are that Leamy et al…			2		2		2		2		2			2		2	.
103		Gordon, S. E., Ellis, P. M., Siegert, R. J., & Walkey, F. H. (2014). Core dimensions of recovery: a psychometric analysis. Administration and Policy in Mental Health and Mental Health Services Research, 41(4), 535-542.		12		New Zealand		2		New Zealand		2014		1a		1		2				1						1		5		IN TABLE: Leamy et al. (2011) Connectedness Hope and optimism about the future Identity Meaning in life Empowerment Peer support and support groups, relationships, support from others, being part of the community Belief in possibility of recovery, motivation to change, hope-inspiring relationships, positive thinking and valuing success, having dreams and aspirations Dimensions of identity, rebuil…			2		2		2		2		2			2		2	6
103		Gordon, S. E., Ellis, P. M., Siegert, R. J., & Walkey, F. H. (2014). Core dimensions of recovery: a psychometric analysis. Administration and Policy in Mental Health and Mental Health Services Research, 41(4), 535-542.		12		New Zealand		2		New Zealand		2014		1a		1		2				1						2	6	6	1	Hence it is imperative that the dimensions we identified are contextualized within the overall recovery framework as providing an intermediate configuration that lies between the large general factor of consumer recovery and the 11 distinct and independent factors that underpin it. Like others (Whitley and Drake 2010; Leamy et al. 2011), we also acknowledge that an excessive and proscriptive focu…			2		2		2		2		2			2		2	7
104	Gordon, S. E., & O'Brien, A. (2014). New Zealand's mental health legislation needs reform to avoid discrimination. The New Zealand Medical Journal (Online), 127(1403), 55.	Gordon, S. E., & O'Brien, A. (2014). New Zealand's mental health legislation needs reform to avoid discrimination. The New Zealand Medical Journal (Online), 127(1403), 55.	17	17	New Zealand	New Zealand	2	2	New Zealand	New Zealand	2014	2014	1	1	1	1	2	2			3	3					1	1	2	2	1	The treatment philosophy of recovery, in which service users are supported to live well in the presence or absence of continuing symptoms, is one of the most prominent of these developments. Recovery philosophy explicitly supports individual autonomy.16 It is seen not only as good practice, but as the explicit Governmental goal of mental health services in New Zealand,17 as it is in the United Ki…	1	2	2	2	2	2	2	2	2	2	2	2	2	2	2	2	7
105	Gordon, T. (2014). Present Futures: Possibilities For Selfhood At A Community Mental Health Center In Detroit, Michigan.	Gordon, T. (2014). Present Futures: Possibilities For Selfhood At A Community Mental Health Center In Detroit, Michigan.	6	6	USA	USA	2	2	USA	USA	2014	2014	9	9	2	2	2	2			1	1					2	2	2	2	1	While in biomedical discourse, recovery is measured and evaluated based on symptom reduction and effectiveness of pharmacotherapy, in non-clinical literature and practice recovery remains conceptually broad and ill-defined (Leamy et al 2011; Dickerson 2006), and difficult to evaluate from a policy standpoint (Spitzmueller 2014). The body of research on recovery-oriented approaches continues to gr…	1	2	2	2	2	2	2	2	2	2	2	2	2	2	2	2	7
106	Gould, N. (2016). Mental health social work in context. London: Routledge.	Gould, N. (2016). Mental health social work in context. London: Routledge.	4	4	UK	UK	2	2	International	International	2016	2016	6	6	2	2	2	2			3	3					1	1	2	2	1	Onyett (2003) has commented that, in the face of considerable fragmentation between professionals and user-led perspectives, there has been a surprising convergence around ‘recovery’ as a unifying perspective. It is reported that most English-speaking countries now have recovery as a central theme of their mental health policy (Leamy et al. 2011). In England, the mental health plan for 2009–2019 …	1	2	2	2	2	2	2	2	2	2	2	2	2	2	2	2	7
107	Goulter, N. S. (2015). Patterns of care: Primary research in mental health nursing (Doctoral dissertation, Queensland University of Technology).	Goulter, N. S. (2015). Patterns of care: Primary research in mental health nursing (Doctoral dissertation, Queensland University of Technology).	3	3	Australia	Australia	2	2	Australia	Australia	2015	2015	5	5	1	1	2	2			3	3					2	2	2	2	1	The recovery agenda (see Chapter 3), which prioritises a social model of understanding mental disorders, has strengthened the momentum of consumer involvement in health care planning and service delivery, and is supported by the nursing agenda to provide a more participatory model of care based on shared decision making (Leamy, Bird, Le Boutillier, Williams & Slade, 2011; Stratford, et al. 2013).…	1	2	2	2	2	2	2	2	2	2	2	2	2	2	2	2	7
109	Green, S. (2017, September). Spinning Yarns: Textile crafting and emerging dialogue supporting the wellbeing of vulnerable men. In Proceedings of Intersections: Collaborations in Textile Design Research Conference (Vol. 13). Loughborough University (© The Authors).	Green, S. (2017, September). Spinning Yarns: Textile crafting and emerging dialogue supporting the wellbeing of vulnerable men. In Proceedings of Intersections: Collaborations in Textile Design Research Conference (Vol. 13). Loughborough University (© The Authors).	21	21	UK	UK	2	2	UK	UK	2017	2017	3	3	3	3	2	2			1	1					1	1	2	2	3	Wellbeing, in the context of this research, is conceived as a complex multifaceted concept that is difficult to define (Pollard and Lee 2003, Thomas 2009, Dodge 2012). Therefore, focus is placed on investigating the complexities of wellbeing through practice, utilising wellbeing indicators identified by psychiatrists and health specialists (Leamy, Bird, Boutillier, Williams, and Slade, in their p…	3	2	2	2	2	2	2	2	2	2	2	2	2	2	1	2	7
109		Green, S. (2017, September). Spinning Yarns: Textile crafting and emerging dialogue supporting the wellbeing of vulnerable men. In Proceedings of Intersections: Collaborations in Textile Design Research Conference (Vol. 13). Loughborough University (© The Authors).		21		UK		2		UK		2017		3		3		2				1						1		2		Wellbeing indicators are specific aspects of life that impact on wellbeing, often used for measuring purposes in psychology, sociology and public policy (Stewart-Brown 2013, Ryff and Keyes 1995, and Aked, Marks et al 2008). Leamy and colleagues synthesise published descriptions and models of personal mental health recovery into an empirically based conceptual framework, which identifies five cate…			2		2		2		2		2			2		1	6
109		Green, S. (2017, September). Spinning Yarns: Textile crafting and emerging dialogue supporting the wellbeing of vulnerable men. In Proceedings of Intersections: Collaborations in Textile Design Research Conference (Vol. 13). Loughborough University (© The Authors).		21		UK		2		UK		2017		3		3		2				1						1		2		Meaning (in life) elicited ‘relate to other people’ as a way of feeling less isolated, and opportunities to ‘contribute to others lives and happiness’. Participants from both ManCraft and Raw Art identified other aspects that they considered important to wellbeing in addition to those given by Leamy et al, however, these aspects differed between the two groups. Raw Art participants favoured creat…			2		2		2		2		2			2		2	7
110	Griffiths, K. M., Reynolds, J., & Vassallo, S. (2015). An online, moderated peer-to-peer support bulletin board for depression: User-perceived advantages and disadvantages. JMIR mental health, 2(2).	Griffiths, K. M., Reynolds, J., & Vassallo, S. (2015). An online, moderated peer-to-peer support bulletin board for depression: User-perceived advantages and disadvantages. JMIR mental health, 2(2).	12	12	Australia	Australia	2	2	Australia	Australia	2015	2015	1a	1a	1	1	2	2			10	10					1	1	5	5	1	ISGs such as BlueBoard may also be conceptualized as supporting processes critical to broader mental health recovery. For example, a recent systematic review identified five key processes in recovery: connectedness, hope/optimism, identity, meaning, and empowerment [13]. The advantages of participation spontaneously expressed by BlueBoard members are highly consistent with these processes, partic…	1	2	2	1	1	2	2	2	2	2	2	2	2	2	2	2	6
111	Grønnestad, T. E., & Sagvaag, H. (2016). Stuck in limbo: illicit drug users’ experiences with opioid maintenance treatment and the relation to recovery. International journal of qualitative studies on health and well-being, 11(1), 31992.	Grønnestad, T. E., & Sagvaag, H. (2016). Stuck in limbo: illicit drug users’ experiences with opioid maintenance treatment and the relation to recovery. International journal of qualitative studies on health and well-being, 11(1), 31992.	12	12	Norway	Norway	2	2	Norway	Norway	2016	2016	1a	1a	1	1	2	2			7	7					1	1	1	1	1	Based on this, we assume that treatment outcome of OMT is recovery (in) also for persons for being stigmatized and identified in an open drug scene. In a systematic review and modified narrative synthesis of the term recovery, five-core elements were identified as important to facilitate the recovery process: 1) empowerment and reclaiming control over one’s life, personal ties, 2) hopes and belie…	3	2	2	1	1	2	2	2	2	2	2	2	2	2	2	2	6
111		Grønnestad, T. E., & Sagvaag, H. (2016). Stuck in limbo: illicit drug users’ experiences with opioid maintenance treatment and the relation to recovery. International journal of qualitative studies on health and well-being, 11(1), 31992.		12		Norway		2		Norway		2016		1a		1		2				7						1	3	3	1	The participants mainly described OMT in negative terms and the concept of stigma became obvious. OMT is a facility for damage reduction, and it is therefore necessary to look into whether the participants’ experiences with OMT interfere with the goal of damage reduction. The balance between damage reduction and damage increase will be interpreted within social theory of stigma in light of elemen…			2		2		2		2		2			2		2	7
111		Grønnestad, T. E., & Sagvaag, H. (2016). Stuck in limbo: illicit drug users’ experiences with opioid maintenance treatment and the relation to recovery. International journal of qualitative studies on health and well-being, 11(1), 31992.		12		Norway		2		Norway		2016		1a		1		2				7						1	5	5	1	The goals of the OMTregulations are to increase the quality of life, to assist in changing living conditions, to optimize the level of coping and function, to reduce injuries and drug-induced deaths, as well as to emphasize the patient’s own goals, recourses, participation, and empowerment (Helsedirektoratet, 2010). These goals correspond well with the central elements of the recovery process (Le…			2		2		2		2		2			2		2	7
112	Gudde, C. B., Olsø, T. M., Antonsen, D. Ø., Rø, M., Eriksen, L., & Vatne, S. (2013). Experiences and preferences of users with major mental disorders regarding helpful care in situations of mental crisis. Scandinavian journal of public health, 41(2), 185-190.	Gudde, C. B., Olsø, T. M., Antonsen, D. Ø., Rø, M., Eriksen, L., & Vatne, S. (2013). Experiences and preferences of users with major mental disorders regarding helpful care in situations of mental crisis. Scandinavian journal of public health, 41(2), 185-190.	8	8	Norway	Norway	2	2	Norway	Norway	2013	2013	1a	1a	1	1	2	2			1	1					1	1	5	5	1	In line with international recovery-oriented research, many of the users asked for a more respectful, caring and dialogue-based approach from the providers [20–22]. Positive results have been reported from studies in which users received mental health care based on equality between the user’s coping experiences and professional knowledge. [23] The users’ expectations of dialogue support the recov…	1	2	2	2	2	2	2	2	2	2	2	2	2	2	2	2	7
113	Guloksuz, S., & Van Os, J. (2018). The slow death of the concept of schizophrenia and the painful birth of the psychosis spectrum. Psychological medicine, 48(2), 229-244.	Guloksuz, S., & Van Os, J. (2018). The slow death of the concept of schizophrenia and the painful birth of the psychosis spectrum. Psychological medicine, 48(2), 229-244.	2	2	Netherlands	Netherlands	2	2	International	International	2017	2017	1	1	1	1	2	2			2	2					1	1	2	2	1	However, even more important than stigma may be internalised negative expectations associated with schizophrenia (Sullivan et al. 2015) and its pessimistic and unproven ‘devastating genetic brain disease’ description in the scientific literature (Sawa & Snyder, 2002). The recently formulated CHIME framework identifies ‘hope and optimism’ as one of the core conditions for personal recovery (Leamy …	1	2	2	2	2	2	2	2	2	2	2	2	2	2	1	1	6
114	Gumley, A., & Macbeth, A. (2014). A pilot study exploring compassion in narratives of individuals with psychosis: implications for an attachment-based understanding of recovery. Mental Health, Religion & Culture, 17(8), 794-811.	Gumley, A., & Macbeth, A. (2014). A pilot study exploring compassion in narratives of individuals with psychosis: implications for an attachment-based understanding of recovery. Mental Health, Religion & Culture, 17(8), 794-811.	12	12	UK	UK	2	2	UK	UK	2014	2014	1a	1a	1	1	2	2			2	2					1	1	1	1	1	Leamy, Bird, Le Boutillier, Williams, and Slade (2011) have provided a conceptual framework to understand the complexity of recovery. Their synthesis places an emphasis on developing feelings of connectedness (to self and others), hope and optimism for the future, sense of having an identity, having a sense of meaning and empowerment.	1	2	2	2	2	2	2	2	2	2	2	2	2	2	2	2	6
115	Gunasekara, I., Pentland, T., Rodgers, T., & Patterson, S. (2014). What makes an excellent mental health nurse? A pragmatic inquiry initiated and conducted by people with lived experience of service use. International Journal of Mental Health Nursing, 23(2), 101-109.	Gunasekara, I., Pentland, T., Rodgers, T., & Patterson, S. (2014). What makes an excellent mental health nurse? A pragmatic inquiry initiated and conducted by people with lived experience of service use. International Journal of Mental Health Nursing, 23(2), 101-109.	3	3	Australia	Australia	2	2	Australia	Australia	2014	2014	1a	1a	1	1	2	2			3	3					1	1	1	1	1	The operation of PIU is shaped by a myriad of ethical, legal, and social factors; professional roles and staff mix, and the characteristics of people admitted necessarily affect dynamics in any given situation. In Australia, legislation requires treatment in the least restrictive environment, and reflecting government endorsement of the ‘recovery approach’ (Leamy et al. 2011), policy obliges ment…	1	2	2	2	2	2	2	2	2	2	2	2	2	2	2	2	7
116	Häggström, M., & Bäckström, B. (2014). Organizing safe transitions from intensive care. Nursing research and practice, 2014.	Häggström, M., & Bäckström, B. (2014). Organizing safe transitions from intensive care. Nursing research and practice, 2014.	3	3	Sweden	Sweden	2	2	Sweden	Sweden	2014	2014	1a	1a	1	1	2	2			3	3					1	1	5	5	1	This process is described as an active, unique, nonlinear process with stages and phases. The results of this study follow a model called CHIME: connectedness, hope and optimism, identity, meaning in life, and empowerment [45].	1	2	2	2	2	2	2	2	2	2	2	2	2	2	1	1	6
117	Hamilton, S., Tew, J., Szymczynska, P., Clewett, N., Manthorpe, J., Larsen, J., & Pinfold, V. (2015). Power, choice and control: how do personal budgets affect the experiences of people with mental health problems and their relationships with social workers and other practitioners?. The British Journal of Social Work, 46(3), 719-736.	Hamilton, S., Tew, J., Szymczynska, P., Clewett, N., Manthorpe, J., Larsen, J., & Pinfold, V. (2015). Power, choice and control: how do personal budgets affect the experiences of people with mental health problems and their relationships with social workers and other practitioners?. The British Journal of Social Work, 46(3), 719-736.	4	4	UK	UK	2	2	UK	UK	2015	2015	1a	1a	1	1	2	2			1	1					1	1	1	1	1	Such feelings of powerlessness may be exacerbated by people’s experiences of services, particularly where they may have been viewed as ‘at risk’ of (causing) harm and thereby needing to be ‘managed’, often coercively. At the core of recovery is the idea of people reclaiming control over their lives—partly through learning more effective strategies for managing symptoms, but more importantly throu…	1	2	2	2	2	2	2	2	2	2	2	2	2	2	2	2	7
118	Hammell, K. R. W. (2016). Empowerment and occupation: A new perspective: Autonomisation et occupation: une nouvelle perspective. Canadian Journal of Occupational Therapy, 83(5), 281-287.	Hammell, K. R. W. (2016). Empowerment and occupation: A new perspective: Autonomisation et occupation: une nouvelle perspective. Canadian Journal of Occupational Therapy, 83(5), 281-287.	5	5	Canada	Canada	2	2	International	International	2016	2016	1	1	1	1	2	2			3	3					1	1	2	2	1	This concern highlights a core issue for occupational therapists: What contributes to life’s quality? What do people value? A systematic review of recovery in mental illness (Leamy, Bird, Le Boutillier, & Slade, 2011) identified five important processes that contributed to recovery, one of which was the ability and opportunity to exercise (act on) choices and to exert control over one’s life, whi…	1	2	2	1	1	2	2	2	2	2	2	2	2	2	2	2	5
119	Hammell, K. W. (2017). Opportunities for well-being: The right to occupational engagement. Canadian Journal of Occupational Therapy, 84(4-5), 209-222.	Hammell, K. W. (2017). Opportunities for well-being: The right to occupational engagement. Canadian Journal of Occupational Therapy, 84(4-5), 209-222.	5	5	Canada	Canada	2	2	International	International	2017	2017	1	1	1	1	2	2			3	3					2	2	2	2	1	It makes sense that these factors overlap with valued components of “participation” that have been identified by people in their everyday lives (Ginis, Evans, Mortenson, & Noreau, 2017) and that they resonate with the understanding of recovery promoted within the field of mental health, which is said to be a process of living a hopeful, satisfying, meaningful, purposeful, and contributing life wi…	1	2	2	2	2	2	2	2	2	2	2	2	2	2	2	2	7
120	Hansen, H., Stige, S. H., Davidson, L., Moltu, C., & Veseth, M. (2018). How do people experience early intervention services for psychosis? A meta-synthesis. Qualitative health research, 28(2), 259-272.	Hansen, H., Stige, S. H., Davidson, L., Moltu, C., & Veseth, M. (2018). How do people experience early intervention services for psychosis? A meta-synthesis. Qualitative health research, 28(2), 259-272.	12	12	Norway	Norway	2	2	International	International	2018	2018	1d	1d	1	1	2	2			2	2					2	2	1	1	1	Furthermore, research shows that many people with serious mental health problems do get better, or experience recovery. Yet, recovery is not a straightforward concept (Stuart, Tansey, & Quayle, 2017) and it is often described in different ways in various settings (Davidson, 2003; Deegan, 2005; de Jager et al., 2016; Leamy, Bird, Le Boutillier, Williams, & Slade, 2011; Slade, 2009; Tew et al., 201…	1	1	1	2	2	2	2	2	2	2	2	2	2	2	2	2	7
121	Hansen, J. O., & Bjerge, B. (2017). What role does employment play in dual recovery? A qualitative meta-synthesis of cross-cutting studies treating substance use treatment, psychiatry and unemployment services. Advances in Dual Diagnosis, 10(3), 105-119.	Hansen, J. O., & Bjerge, B. (2017). What role does employment play in dual recovery? A qualitative meta-synthesis of cross-cutting studies treating substance use treatment, psychiatry and unemployment services. Advances in Dual Diagnosis, 10(3), 105-119.	12	12	Denmark	Denmark	2	2	International	International	2017	2017	1e	1e	1	1	2	2			13	13					2	2	1	1	1	To add to this organizational complexity, employment is a key concern in mental health and substance abuse policy and treatment in many countries. Not only is it a hotly debated economic issue, it has commonly been regarded as highly significant to a diagnosed person’s quality of life, social recovery and inclusion in society (Boyce et al., 2008; Evans and Repper, 2000; Hammer, 2000; Laudet et al…	1	2	2	2	2	2	2	2	2	2	2	2	2	2	2	2	7
122	Bocking, J., Happell, B., & Slade, M. Maximising Mental Health Consumer Consultancy in Australia.	Bocking, J., Happell, B., & Slade, M. Maximising Mental Health Consumer Consultancy in Australia.	8	8	Australia	Australia	1	1	Australia	Australia	2016	2016	8 PHD proposal	8 PHD proposal	2	2	2	2			1	1					2	2	2	2	1	It is problematic for services to undertake this work as this would contribute further to the imbalance of power; therefore it must come within the consumer movement itself. Consumer perspectives are underrepresented in the scholarly literature (Byrne et al., 2015b, Leamy et al., 2011). In particular, the consumer perspective in how to best implement these positions is completely absent.	1	2	2	2	2	2	2	2	2	2	2	2	2	2	2	2	7
123	Haracz, K., & Ennals, P. (2015). Occupational therapy intervention in mental health should be individualised, occupation focussed, promote inclusion and occur in the context of an authentic relationship. Australian occupational therapy journal, 62(5), 365-366.	Haracz, K., & Ennals, P. (2015). Occupational therapy intervention in mental health should be individualised, occupation focussed, promote inclusion and occur in the context of an authentic relationship. Australian occupational therapy journal, 62(5), 365-366.	5	5	Australia	Australia	2	2	International	International	2015	2015	1f	1f	1	1	2	2			3	3					2	2	2	2	1	Genuine inclusion of clients as research partners remains rare (Hancock, Bundy, Tamsett & McMahon, 2012), whereas the authors demonstrated how this strengthened their method and ensured outcomes that are relevant to clients. Occupational therapists have allies in people who experience mental distress and who can clearly articulate occupational needs and goals in their perspectives about what faci…	1	2	2	2	2	2	2	2	2	2	2	2	2	2	2	2	7
124	Hargate, R., Howden, S., Tarpey, E., & Walker, T. (2017). The PARALLEL Study (imPAct of expeRiencing Another’s seLf harm and suicidaL bEhaviour in hospitaL). Journal of forensic practice, 19(4), 258-268.	Hargate, R., Howden, S., Tarpey, E., & Walker, T. (2017). The PARALLEL Study (imPAct of expeRiencing Another’s seLf harm and suicidaL bEhaviour in hospitaL). Journal of forensic practice, 19(4), 258-268.	7	7	UK	UK	2	2	UK	UK	2017	2017	1a	1a	1	1	2	2			6	6					2	2	1	1	1	Longer term impacts have also been seen in terms of increased incidences of depression, anxiety, and posttraumatic stress disorder (Brent et al, 1996).This is a problematic conflict with factors such as connectedness; hope and optimism about the future, which are important to mental-health recovery (Leamy et al, 2011; Tew et al, 2011).	1	2	2	2	2	2	2	2	2	2	2	2	2	2	2	2	.
125	Harper, D., & Speed, E. (2014). Uncovering recovery: The resistible rise of recovery and resilience. In De-Medicalizing Misery II (pp. 40-57). Palgrave Macmillan, London.	Harper, D., & Speed, E. (2014). Uncovering recovery: The resistible rise of recovery and resilience. In De-Medicalizing Misery II (pp. 40-57). Palgrave Macmillan, London.	6	6	UK	UK	2	2	International	International	2014	2014	6	6	1	1	2	2			3	3					1	1	2	2	1	Within the literature, Anthony’s is not the only model (see, for example, Jacobson & Greenley, 2001). In their review of recovery models Leamy, Bird, Le Boutillier, Williams, & Slade (2011) examined 97 separate contributions. In addition, there have been attempts to clarify, through qualitative research with service users/survivors, key elements in accounts of recovery from distress (Adame & Horn…	1	2	2	2	2	2	2	2	2	2	2	2	2	2	2	2	7
126	Harrison, R., Cochrane, M., Pendlebury, M., Noonan, R., Eckley, L., Sumnall, H., & Timpson, H. (2017). Evaluation of Four Recovery Communities across England: Final report for the Give it Up project.	Harrison, R., Cochrane, M., Pendlebury, M., Noonan, R., Eckley, L., Sumnall, H., & Timpson, H. (2017). Evaluation of Four Recovery Communities across England: Final report for the Give it Up project.	8	8	UK	UK	2	2	UK	UK	2017	2017	1a	1a	1	1	2	2			1	1					1	1	1	1	1	Compared to the USA, recovery-orientated policies in the UK are less developed and the evidence base supporting the effectiveness of intervention programmes delivered in the UK are in their infancy (Humphreys and Lembke, 2014). The most recent systematic review on personal recovery in mental illness identified five key processes to recovery including empowerment, self-compassion identity, meaning…	1	2	2	1	1	2	2	2	2	2	2	2	2	2	2	2	.
127	Harvey, L. (2016). Parent mental health, optimism, intolerance of uncertainty, and perceived child symptom severity as predictors of parents’ future-oriented thinking (Doctoral dissertation, University of Surrey).	Harvey, L. (2016). Parent mental health, optimism, intolerance of uncertainty, and perceived child symptom severity as predictors of parents’ future-oriented thinking (Doctoral dissertation, University of Surrey).	2	2	UK	UK	2	2	UK	UK	2016	2016	1a	1a	2	2	2	2			5	5					1	1	1	1	4	This conceptualisation of recovery has been contrasted with the more traditional notion of complete recovery, referring to the elimination of psychiatric symptoms and a return to normal functioning (Warner, 2004). Based on an extensive review of the mental health recovery literature, Leamy, Bird, Le Boutillier, Williams and Slade (2011) proposed that social recovery encompasses five processes or …	15	2	2	2	2	2	2	2	2	2	2	2	2	2	1	1	7
127		Harvey, L. (2016). Parent mental health, optimism, intolerance of uncertainty, and perceived child symptom severity as predictors of parents’ future-oriented thinking (Doctoral dissertation, University of Surrey).		2		UK		2		UK		2016		1a		2		2				5						1		1		A number of different aspects of future-oriented thinking have been outlined, including the ability to think about the future, extension of thinking into the future, orientation towards future goals and the valence of future events (De Volder & Lens, 1982; Lewin, 1948; Nurmi, 1991; Trommsdorff, 1983; Trommsdorff, Burger, & Fuchsle, 1982). The development of hope for the future is a central compon…			2		2		2		2		2			2		2	2
127		Harvey, L. (2016). Parent mental health, optimism, intolerance of uncertainty, and perceived child symptom severity as predictors of parents’ future-oriented thinking (Doctoral dissertation, University of Surrey).		2		UK		2		UK		2016		1a		2		2				5						1		1		Importantly, the review by Harvey (2015) concluded that hope and optimism about the future and about future quality of life, central components in recovery models (Leamy et al., 2011; Resnick, Fontana, Lehman, & Rosenheck, 2005), are potentially influenced by a number of factors. One of these factors is the perceived severity of the child’s symptoms (Harvey, 2015).			2		2		2		2		2			2		2	2
127		Harvey, L. (2016). Parent mental health, optimism, intolerance of uncertainty, and perceived child symptom severity as predictors of parents’ future-oriented thinking (Doctoral dissertation, University of Surrey).		2		UK		2		UK		2016		1a		2		2				5						1		1		Optimism has been explored in detail in the literature with regards to future-thinking (e.g. D’Argembeau & Van der Linden, 2004). Optimism about the future is a key feature of adult models of social recovery (Leamy et al., 2011) but has received little exploration within the mental health literature in relation to parents’ thinking about their child’s future. A review of future-thinking literatur…			2		2		2		2		2			2		2	2
127		Harvey, L. (2016). Parent mental health, optimism, intolerance of uncertainty, and perceived child symptom severity as predictors of parents’ future-oriented thinking (Doctoral dissertation, University of Surrey).		2		UK		2		UK		2016		1a		2		2				5						1	5	5	3	Notwithstanding that a cross-sectional design can only support a hypothesised model of the relationship between variables rather than confirming a causal sequence, these are important findings as the review of parents’ conceptions of their child’s mental health found little evidence of parents demonstrating the recovery domain of hope and optimism for the future at present (Harvey, 2015). This su…			2		2		2		2		2			2		2	7
127		Harvey, L. (2016). Parent mental health, optimism, intolerance of uncertainty, and perceived child symptom severity as predictors of parents’ future-oriented thinking (Doctoral dissertation, University of Surrey).		2		UK		2		UK		2016		1a		2		2				5						1		5		Despite the limitations of the current study, the findings have a number of potential implications for the application of social recovery models to young people and their families. The current study was able to demonstrate the conditions under which parents’ might be able to engage with the CHIME concept of hope and optimism for the future (Leamy et al., 2011); those parents with higher levels of…			2		2		2		2		2			2		1	7
127		Harvey, L. (2016). Parent mental health, optimism, intolerance of uncertainty, and perceived child symptom severity as predictors of parents’ future-oriented thinking (Doctoral dissertation, University of Surrey).		2		UK		2		UK		2016		1a		2		2				5						2		5		Therefore such information might help parents to better understand the nature of their child’s difficulties and the impact of these difficulties on the present and the future. This would additionally support parents in going through the proposed process of change and understanding in adapting their expectations, as outlined in the recovery literature (Bonney & Stickley, 2008; Leamy et al., 2011; …			2		2		2		2		2			2		2	7
127		Harvey, L. (2016). Parent mental health, optimism, intolerance of uncertainty, and perceived child symptom severity as predictors of parents’ future-oriented thinking (Doctoral dissertation, University of Surrey).		2		UK		2		UK		2016		1a		2		2				5						1	1	1	3	A recent review of the adult recovery literature (Leamy, Bird, le Boutillier, Williams & Slade, 2011) suggests recovery as a transdiagnostic framework comprising five aspects: connectedness; hope and optimism about the future; identity; meaning in life and empowerment, which were summarised using the acronym ‘CHIME’. These concepts have been adopted in some adult mental health services in the Uni…			2		2		2		2		2			2		1	6
127		Harvey, L. (2016). Parent mental health, optimism, intolerance of uncertainty, and perceived child symptom severity as predictors of parents’ future-oriented thinking (Doctoral dissertation, University of Surrey).		2		UK		2		UK		2016		1a		2		2				5						1		1		Although the suggestion of a universal definition of recovery has been widely rejected, a conceptual model based on data from adults with a diagnosis of schizophrenia, suggested that recovery might incorporate such areas as; knowledge and understanding about one’s diagnosis, awareness of available treatments, satisfaction with quality of life, and feeling empowered about oneself and the future (R…			2		2		2		2		2			2		1	6
127		Harvey, L. (2016). Parent mental health, optimism, intolerance of uncertainty, and perceived child symptom severity as predictors of parents’ future-oriented thinking (Doctoral dissertation, University of Surrey).		2		UK		2		UK		2016		1a		2		2				5						2		1		Recovery literature highlights that people accessing mental health services go through a process of change in understanding and adapting their values and expectations (Bonney & Stickley, 2008; Leamy et al., 2011; Resnick et al., 2005). Child and adolescent research has highlighted that parents’ lack of understanding of their child’s prognosis and outcome can act as barriers to treatment in mental…			2		2		2		2		2			2		2	7
127		Harvey, L. (2016). Parent mental health, optimism, intolerance of uncertainty, and perceived child symptom severity as predictors of parents’ future-oriented thinking (Doctoral dissertation, University of Surrey).		2		UK		2		UK		2016		1a		2		2				5						1	4	4	1	One quantitative and eight qualitative studies explored parents’ views about the future. Conceptions of hope for the future featured in Leamy et al.’s (2011) model of recovery. However, the vast majority (eight of the studies) indicated some pessimism about the future for their child.			2		2		2		2		2			2		2	2
127		Harvey, L. (2016). Parent mental health, optimism, intolerance of uncertainty, and perceived child symptom severity as predictors of parents’ future-oriented thinking (Doctoral dissertation, University of Surrey).		2		UK		2		UK		2016		1a		2		2				5						1	5	5	4	However, their study was based exclusively on adults with psychosis. Similarly, Leamy et al. (2011), highlighted the key domains of recovery as connectedness, hope and optimism about the future, identity, meaning in life and empowerment. In the absence of literature exploring recovery in young people and due to the integral role of parents in the treatment of young people with a mental health pro…			2		2		2		2		2			2		2	6
127		Harvey, L. (2016). Parent mental health, optimism, intolerance of uncertainty, and perceived child symptom severity as predictors of parents’ future-oriented thinking (Doctoral dissertation, University of Surrey).		2		UK		2		UK		2016		1a		2		2				5						1		5		Qualitative studies allowed for a more holistic exploration of parents’ coping ranging from anguish (Mohr & Regan-Kubinski, 2001) to hopefulness (Riley et al., 2009). The idea of hopefulness is consistent with current models with recovery (Leamy et al., 2011) and suggests that parental coping might align to some degree with the concept of hope in recovery.			2		2		2		2		2			2		2	2
127		Harvey, L. (2016). Parent mental health, optimism, intolerance of uncertainty, and perceived child symptom severity as predictors of parents’ future-oriented thinking (Doctoral dissertation, University of Surrey).		2		UK		2		UK		2016		1a		2		2				5						1		5		The review was able to highlight aspects of parental conceptions of their child’s mental health problem that are consistent with existing models of recovery, which focuses on living a meaningful life in the continued existence of symptoms (Stickley & Wright, 2011). This includes the importance of parental involvement in treatment (Fraser & Warr, 2009; Riley et al., 2009; Wahlin & Deane, 2012) in …			2		2		2		2		2			2		2	1
127		Harvey, L. (2016). Parent mental health, optimism, intolerance of uncertainty, and perceived child symptom severity as predictors of parents’ future-oriented thinking (Doctoral dissertation, University of Surrey).		2		UK		2		UK		2016		1a		2		2				5						2		5		This is supported by Penzo and Harvey (2008), who attempted to explain parents’ conceptions of mental health problems within a grief model. Importantly, the review highlights that hope and optimism about the future and about future quality of life (Leamy et al., 2011; Resnick et al., 2005) are aspects of adult recovery models which do not seem to be aligned with parents’ conceptions of their chil…			2		2		2		2		2			2		2	2
128	Hasan, A., & Musleh, M. (2017). The impact of an empowerment intervention on people with schizophrenia: Results of a randomized controlled trial. International Journal of Social Psychiatry, 63(3), 212-223.	Hasan, A., & Musleh, M. (2017). The impact of an empowerment intervention on people with schizophrenia: Results of a randomized controlled trial. International Journal of Social Psychiatry, 63(3), 212-223.	1	1	Saudi Arabia	Saudi Arabia	2	2	Jordan	Jordan	2017	2017	1b	1b	1	1	2	2			2	2					2	2	1	1	1	The idea of recovery from serious mental illnesses such as schizophrenia must include both a patient’s subjective experiences and measurable objective outcomes (Leamy, Bird, Le Boutillier, Williams, & Slade, 2011; Slade, 2009). Traditional clinical definitions of recovery are associated with individuals returning to a state of ‘normality’ as experienced prior to the episode of ill health, having …	1	2	2	2	2	2	2	2	2	2	2	2	2	2	2	2	7
129	Hegarty, K. (2014). An exploration of the psychological mechanisms associated with the resilience process of people who are homeless (Doctoral dissertation, Cardiff University).	Hegarty, K. (2014). An exploration of the psychological mechanisms associated with the resilience process of people who are homeless (Doctoral dissertation, Cardiff University).	2	2	UK	UK	2	2	UK	UK	2014	2014	5	5	1	1	2	2			22	22					2	2	5	5	1	This did not seem to emerge explicitly in many participant accounts in the current study, although other research also indicates the important protective factor of hope and optimism: Kidd and Caroll (2008) found hopeful attitudes reduced risk of suicidal ideation and attempts, and mental health research suggests that hopelessness is a risk factor for suicide (Beck et al., 1975; Saltz & Marsh, 199…	1	2	2	2	2	2	2	2	2	2	2	2	2	2	2	2	2
130	Hense, C., & McFerran, K. S. (2017). Promoting young people’s musical identities to facilitate recovery from mental illness. Journal of Youth Studies, 20(8), 997-1012.	Hense, C., & McFerran, K. S. (2017). Promoting young people’s musical identities to facilitate recovery from mental illness. Journal of Youth Studies, 20(8), 997-1012.	12	12	Australia	Australia	2	2	Australia	Australia	2017	2017	1a	1a	1	1	2	2			1	1					1	1	5	5	3	The centrality of social participation to identity construction means that isolation from a broader social context during illness can contribute to illness identities, in which people engage in a self-reflexive process of interpretation and meaning-making through individualised illness-based experiences (Yanos, Roe, and Lysaker 2010). Leamy et al. (2011) propose that recovery, then, is a process …	3	2	2	2	2	2	2	2	2	2	2	2	2	2	2	2	7
130		Hense, C., & McFerran, K. S. (2017). Promoting young people’s musical identities to facilitate recovery from mental illness. Journal of Youth Studies, 20(8), 997-1012.		12		Australia		2		Australia		2017		1a		1		2				1						1		5		Formulating meaning is thought to be essential to the process of recovery (Slade 2009). Whilst having a sense of meaning in everyday life is important to experiences of wellbeing (Seligman 2012), the process of making meaning out of the illness experience might be more powerful in promoting recovery (Leamy et al. 2011). Christiansen (1999) explains that interpreting meaning out of illness experie…			2		2		2		2		2			2		2	7
130		Hense, C., & McFerran, K. S. (2017). Promoting young people’s musical identities to facilitate recovery from mental illness. Journal of Youth Studies, 20(8), 997-1012.		12		Australia		2		Australia		2017		1a		1		2				1						1		5		However, from a mental health care perspective, this literature lacks detail about the processes of (re)building forms of social participation. Within recovery discourse, Leamy et al. (2011) provide some insights, explaining ‘reconnecting’ as processes of building social relationships and a sense of belonging and that it may be important to facilitate these processes by supporting people to ident…			2		2		2		2		2			2		2	7
131	Hickey, Jason, Pryjmachuk, Steven and Waterman, Heather 2018. A critical review of personal recovery in mental illness. Journal of Psychiatric and Mental Health Nursing	Hickey, Jason, Pryjmachuk, Steven and Waterman, Heather 2018. A critical review of personal recovery in mental illness. Journal of Psychiatric and Mental Health Nursing	3	3	Canada	Canada	2	2	Middle East	Middle East	2018	2018	1d	1d	1	1	2	2			1	1					1	2	2	2	2	This section is not meant to be a comprehensive review of the recovery model. This information can be found elsewhere (Leamy et al., 2011; see Slade, Leamy, et al., 2012). Instead this article will discuss select exemplars to highlight the similarities and differences between the models as well as the strengths and weaknesses across the models.	2	2	2	2	2	2	2	2	2	2	2	2	2	2	2	2	7
131		Hickey, Jason, Pryjmachuk, Steven and Waterman, Heather 2018. A critical review of personal recovery in mental illness. Journal of Psychiatric and Mental Health Nursing		3		Canada		2		Middle East		2018		1d		1		2				1						1		2		Both courses included major themes related to both family and social interaction. Similarly, successful social engagement is a key factor in Western models of recovery (Leamy et al., 2011). However, it seems that social engagement in this Korean sample is not so much about being successfully engaged in meaningful activity and relationships, as it is about the quality of relationships with others …			2		2		2		2		2			2		2	7
132	Hickey, J. E., Pryjmachuk, S., & Waterman, H. (2017). Exploring personal recovery in mental illness through an Arabic sociocultural lens. Journal of psychiatric and mental health nursing, 24(2-3), 163-170.	Hickey, J. E., Pryjmachuk, S., & Waterman, H. (2017). Exploring personal recovery in mental illness through an Arabic sociocultural lens. Journal of psychiatric and mental health nursing, 24(2-3), 163-170.	3	3	Qatar	Qatar	2	2	Middle East	Middle East	2017	2017	1	1	1	1	2	2			1	1					2	2	2	2	1	We do not attempt a comprehensive review of recovery models. This information can be found elsewhere (Leamy et al. 2011, Slade et al. 2012). Instead we will discuss select exemplars to highlight the similarities and differences between the models as well as the strengths and weaknesses across the models.	1	2	2	2	2	2	2	2	2	1	1	1	2	2	2	2	7
133	Higgins, A., Sharek, D., & Glacken, M. (2016). Building resilience in the face of adversity: navigation processes used by older lesbian, gay, bisexual and transgender adults living in Ireland. Journal of clinical nursing, 25(23-24), 3652-3664.	Higgins, A., Sharek, D., & Glacken, M. (2016). Building resilience in the face of adversity: navigation processes used by older lesbian, gay, bisexual and transgender adults living in Ireland. Journal of clinical nursing, 25(23-24), 3652-3664.	3	3	Ireland	Ireland	2	2	Ireland	Ireland	2016	2016	1a	1a	1	1	2	2			22	22					2	2	5	5	1	In relation to the third pillar of Kwon’s (2013) framework, namely ‘hope and optimism’, all participants spoke of the importance of staying positive, having a sense of humour and celebrating the good things as important for psychological health and resilience. Positive cognitions, in the form of hope and optimism are also emerging within the mental health literature, not just as a protective fact…	1	2	2	2	2	2	2	2	2	2	2	2	2	2	2	2	1
134	Hine, R., Maybery, D., & Goodyear, M. (2017). Resourcefulness and Resilience: The Experience of Personal Recovery for Mothers with a Mental Illness. The British Journal of Social Work.	Hine, R., Maybery, D., & Goodyear, M. (2017). Resourcefulness and Resilience: The Experience of Personal Recovery for Mothers with a Mental Illness. The British Journal of Social Work.	4	4	Australia	Australia	2	2	Australia	Australia	2017	2017	1a	1a	1	1	2	2			1	1					1	1	1	1	1	The conceptual basis of personal recovery was recently strengthened by the undertaking of a systematic review of eighty-seven articles exploring personal recovery and mental illness (Shanks et al., 2013). Connectedness, Hope and optimism, Identity, Meaning in life and Empowerment were confirmed as key principles underpinning the recovery concept (Leamy et al., 2011). While validating a CHIME fram…	1	2	2	1	1	2	2	2	2	2	2	2	2	2	1	1	6
135	Hine, R. H., Maybery, D., & Goodyear, M. J. (2018). Challenges of connectedness in personal recovery for rural mothers with mental illness. International journal of mental health nursing, 27(2), 672-682.	Hine, R. H., Maybery, D., & Goodyear, M. J. (2018). Challenges of connectedness in personal recovery for rural mothers with mental illness. International journal of mental health nursing, 27(2), 672-682.	3	3	Australia	Australia	2	2	Australia	Australia	2018	2018	1a	1a	1	1	2	2			1	1					1	1	1	1	4	Connectedness is a fundamental human need (Lee & Robbins 1995), a social determinant of health (Wilkinson & Marmot 2003), and a key process involved in personal recovery in mental illness (Leamy et al. 2011). Robust connectedness encompasses distinct social and emotional dimensions of attachment (Weiss 1973), and when both are present, individuals can proactively seek resources to meet their need…	4	2	2	1	2	2	2	2	2	2	2	2	2	2	1	2	1
135		Hine, R. H., Maybery, D., & Goodyear, M. J. (2018). Challenges of connectedness in personal recovery for rural mothers with mental illness. International journal of mental health nursing, 27(2), 672-682.		3		Australia		2		Australia		2018		1a		1		2				1						1		1		Within one systematic review of the personal recovery literature, connectedness was found to be one of five processes with high ‘proximal relevance to clinical research and practice’ (Leamy et al. 2011, p. 449) associated with personal recovery. The Leamy et al. (2011) study led to the development of a personal recovery conceptual framework, highlighting ‘connectedness’, ‘hope’, ‘identity’, ‘mean…			2		1		2		2		2			2		1	1
135		Hine, R. H., Maybery, D., & Goodyear, M. J. (2018). Challenges of connectedness in personal recovery for rural mothers with mental illness. International journal of mental health nursing, 27(2), 672-682.		3		Australia		2		Australia		2018		1a		1		2				1						1		1		Within one systematic review of the personal recovery literature, connectedness was found to be one of five processes with high ‘proximal relevance to clinical research and practice’ (Leamy et al. 2011, p. 449) associated with personal recovery. The Leamy et al. (2011) study led to the development of a personal recovery conceptual framework, highlighting ‘connectedness’, ‘hope’, ‘identity’, ‘mean…			2		1		2		2		2			2		1	6
135		Hine, R. H., Maybery, D., & Goodyear, M. J. (2018). Challenges of connectedness in personal recovery for rural mothers with mental illness. International journal of mental health nursing, 27(2), 672-682.		3		Australia		2		Australia		2018		1a		1		2				1						1		1		The Leamy et al. (2011) study led to the development of a personal recovery conceptual framework, highlighting ‘connectedness’, ‘hope’, ‘identity’, ‘meaning’, and ‘empowerment’, to form the acronym ‘CHIME’. The personal recovery literature described connectedness as including peer and other support groups, relationships, support from others, and being part of the community (Leamy et al. 2011). Re…			2		2		2		2		2			2		1	1
136	Holloway, F. ENABLING RECOVERY: THE STATE OF THE ART AND THE SCIENCE. Hellenic Branch of the World Association for Psychiatric Rehabilitation (WAPR) 2015, 10.	Holloway, F. ENABLING RECOVERY: THE STATE OF THE ART AND THE SCIENCE. Hellenic Branch of the World Association for Psychiatric Rehabilitation (WAPR) 2015, 10.	12	12	UK	UK	2	2	International	International	2015	2015	3	3	1	1	2	2			3	3					1	1	2	2	2	Recovery is often understood as a “journey”. A systematic review of the literature on personal recovery conducted by Mike Slade’s group describe the recovery journey as an active process, which is unique to the individual, often gradual and helped by a supportive and healing environment10. A couple of other ideas crop up – it’s possible to experience recovery without being cured and it’s possible…	2	2	2	1	1	2	2	2	2	2	2	2	2	2	1	2	7
136		Holloway, F. ENABLING RECOVERY: THE STATE OF THE ART AND THE SCIENCE. Hellenic Branch of the World Association for Psychiatric Rehabilitation (WAPR) 2015, 10.		12		UK		2		International		2015		3		1		2				3						1		2		A couple of other ideas crop up – it’s possible to experience recovery without being cured and it’s possible to attain recovery without professional help. The review then goes on to identify five recovery processes, given the acronym CHIME. Experiencing Connectedness, developing a sense of Hope and optimism, recovering an experience of personal Identity, identifying Meaning and purpose in one’s o…			2		2		2		2		2			2		1	6
137	Holttum, S. (2012). Research watch: recovery as a personal journey: how mental health services are trying to support it. Mental Health and Social Inclusion, 16(4), 169-174.	Holttum, S. (2012). Research watch: recovery as a personal journey: how mental health services are trying to support it. Mental Health and Social Inclusion, 16(4), 169-174.	12	12	UK	UK	2	2	International	International	2012	2012	1	1	1	1	2	2			3	3					1	1	2	2	11	The first paper by Leamy et al. (2011) begins with a much-quoted definition of recovery by Anthony (1993). Professor Anthony specialises in rehabilitation at Boston University and he drew his definition of recovery from awareness of personal accounts of people with experience of mental distress and from his work in rehabilitation. He defines recovery as: A deeply personal, unique process of chang…	11	2	2	2	2	2	2	2	2	2	2	2	2	2	1	2	7
137		Holttum, S. (2012). Research watch: recovery as a personal journey: how mental health services are trying to support it. Mental Health and Social Inclusion, 16(4), 169-174.		12		UK		2		International		2012		1		1		2				3						1		2		However, as Leamy et al. point out, no one had yet pulled together the numerous research studies published in the English language that have actually asked people how they recover. This is what these researchers do. They selected carefully which research papers to include, in that papers had to: B clearly describe personal recovery; B provide a new view of personal recovery; B either have at leas…			2		2		2		2		2			2		2	7
137		Holttum, S. (2012). Research watch: recovery as a personal journey: how mental health services are trying to support it. Mental Health and Social Inclusion, 16(4), 169-174.		12		UK		2		International		2012		1		1		2				3						1		2		Leamy et al. found 5,208 research papers and book chapters that seemed potentially relevant. They whittled this down to 97 in the following way: reading the abstracts (easily available summaries of each paper), checking them against the list given above, and reading the full paper once it had been obtained.			2		2		2		2		2			2		2	7
137		Holttum, S. (2012). Research watch: recovery as a personal journey: how mental health services are trying to support it. Mental Health and Social Inclusion, 16(4), 169-174.		12		UK		2		International		2012		1		1		2				3						1		2		However, there was slightly more emphasis on spirituality and on overcoming stigma. In these six studies spirituality tended to mean being part of a religion and believing in ‘‘God as a higher power’’ (Leamy et al., 2011, p. 449). Furthermore, participants in these six studies ‘‘saw themselves as recovering from racial discrimination, stigma and violence, and not just from a period of mental illn…			2		2		2		2		2			2		2	7
137		Holttum, S. (2012). Research watch: recovery as a personal journey: how mental health services are trying to support it. Mental Health and Social Inclusion, 16(4), 169-174.		12		UK		2		International		2012		1		1		2				3						1		2		Furthermore, participants in these six studies ‘‘saw themselves as recovering from racial discrimination, stigma and violence, and not just from a period of mental illness’’ (p. 449). The authors identified an additional theme of culture-specific factors such as the importance of culturally related therapies and faith healers, and culturally based communities.			2		2		2		2		2			2		2	7
137		Holttum, S. (2012). Research watch: recovery as a personal journey: how mental health services are trying to support it. Mental Health and Social Inclusion, 16(4), 169-174.		12		UK		2		International		2012		1		1		2				3						1		2		A second additional theme was ‘‘collectivist notions of recovery’’ (p. 449), which could be helpful or unhelpful. One’s minority ethnic community could be either very supportive or cause additional stress, and one’s whole family might be stigmatised.			2		2		2		2		2			2		2	7
137		Holttum, S. (2012). Research watch: recovery as a personal journey: how mental health services are trying to support it. Mental Health and Social Inclusion, 16(4), 169-174.		12		UK		2		International		2012		1		1		2				3						1		2		There were 15 studies that described recovery as happening in stages. Leamy et al. (2011) compare these to the stages that many practitioners use when thinking of recovery in addiction to smoking and alcohol (Prochaska and DiClemente, 1982). Five progressive stages were identified: being stuck or in crisis; beginning to see recovery as possible; preparing to take action; taking action to re-conne…			2		2		2		2		2			2		2	7
137		Holttum, S. (2012). Research watch: recovery as a personal journey: how mental health services are trying to support it. Mental Health and Social Inclusion, 16(4), 169-174.		12		UK		2		International		2012		1		1		2				3						1		2		They can also choose the right measures, or develop better ones for checking whether recovery is happening. However, Leamy et al. (2011) only found six studies relating to people from Black and minority ethnic groups, so this needs more research. They were not able to separate out studies that were user-led as opposed to led by academics or clinicians, and there might be different results from th…			2		2		2		2		2			2		2	7
137		Holttum, S. (2012). Research watch: recovery as a personal journey: how mental health services are trying to support it. Mental Health and Social Inclusion, 16(4), 169-174.		12		UK		2		International		2012		1		1		2				3						1		2		Finally, there may be a danger of pinning down recovery to a formula that closes down the possibilities for truly valuing individual people’s journeys, but the authors suggest their description of recovery should inform practice rather than be a‘‘rigid model’’ (p.450).			2		2		2		2		2			2		2	7
137		Holttum, S. (2012). Research watch: recovery as a personal journey: how mental health services are trying to support it. Mental Health and Social Inclusion, 16(4), 169-174.		12		UK		2		International		2012		1		1		2				3						1		2		They emphasize that ‘‘recovery is a unique and individual experience rather than something that the mental health system does to a person’’ (p. 451).			2		2		2		2		2			2		2	7
137		Holttum, S. (2012). Research watch: recovery as a personal journey: how mental health services are trying to support it. Mental Health and Social Inclusion, 16(4), 169-174.		12		UK		2		International		2012		1		1		2				3						1		2		Leamy et al. (2011) summarise the wealth of research on what recovery looks like when viewed from the personal perspective rather than as symptom reduction. There seem to be five main elements to this perspective: CHIME.			2		2		2		2		2			2		1	6
138	Holttum, S., & Huet, V. (2014). The MATISSE trial–a critique: does art therapy really have nothing to offer people with a diagnosis of schizophrenia?. Sage Open, 4(2), 2158244014532930.	Holttum, S., & Huet, V. (2014). The MATISSE trial–a critique: does art therapy really have nothing to offer people with a diagnosis of schizophrenia?. Sage Open, 4(2), 2158244014532930.	12	12	UK	UK	2	2	UK	UK	2014	2014	1	1	1	1	2	2			2	2					1	1	5	5	1	There was no attempt to measure the kinds of things that, despite the lack of a well-elucidated model, art therapists have consistently suggested should change (Patterson, Crawford, et al., 2011; Wood, 1997), such as integration of thoughts and feelings, enhanced sense of self, and emotional expression. Nor was attention paid to personal recovery (Leamy, Bird, Le Boutillier, & Slade, 2011; Slade,…	1	2	2	2	2	2	2	2	2	2	2	2	2	2	2	2	7
139	Honey, A., Coniglio, F., Hancock, N., McDougall, T., & Callaghan, J. (2015). Conceptualising wellbeing for young people living with mental illness. International Journal of Therapy and Rehabilitation, 22(6), 278-287.	Honey, A., Coniglio, F., Hancock, N., McDougall, T., & Callaghan, J. (2015). Conceptualising wellbeing for young people living with mental illness. International Journal of Therapy and Rehabilitation, 22(6), 278-287.	22	22	Australia	Australia	2	2	Australia	Australia	2015	2015	1a	1a	1	1	2	2			1	1					1	1	5	5	2	Recovery is a process specifically related to the experience of mental illness, whereas wellbeing is a state of being, albeit a dynamic one, relevant to all people regardless of mental health history. Despite these differences, four of the identified building blocks—sense of self, relationships, sense of the future, and agency—are directly analogous with four recovery processes identified in a re…	2	2	2	2	2	2	2	2	2	2	2	2	2	2	2	2	6
139		Honey, A., Coniglio, F., Hancock, N., McDougall, T., & Callaghan, J. (2015). Conceptualising wellbeing for young people living with mental illness. International Journal of Therapy and Rehabilitation, 22(6), 278-287.		22		Australia		2		Australia		2015		1a		1		2				1						1		5		A recent report by the Mental Health Coordinating Council (MHCC) discusses the relevance of recovery concepts to children and young people based on the evidence base and consultation with young people, parents and service providers (MHCC, 2014). The MHCC used the framework by Leamy et al (2011) to discuss recovery concepts with participants and found that while participants endorsed specific aspe…			2		2		2		2		2			2		2	7
140	Honey, A., Nugent, A., Hancock, N., & Scanlan, J. (2017). “It's hard work, believe me!”: Active efforts to optimise housing by people who live with mental illness and access housing assistance. Australian Journal of Social Issues, 52(4), 347-366.	Honey, A., Nugent, A., Hancock, N., & Scanlan, J. (2017). “It's hard work, believe me!”: Active efforts to optimise housing by people who live with mental illness and access housing assistance. Australian Journal of Social Issues, 52(4), 347-366.	6	6	Australia	Australia	2	2	Australia	Australia	2017	2017	1a	1a	1	1	2	2			2	2					1	1	5	5	1	This focus on supporting consumers’ in their active efforts to optimise their housing situations according to their personal preferences is consistent with recovery-oriented practice. Rather than focusing only on symptom remission, recovery-oriented practice aims to support consumers in their personal journey towards “a meaningful and contributing life in a community of choice with or without the…	1	2	2	2	2	2	2	2	2	2	2	2	2	2	2	2	7
141	Horsfall, D., Paton, J., & Carrington, A. (2017). Experiencing recovery: findings from a qualitative study into mental illness, self and place. Journal of Mental Health, 1-7.	Horsfall, D., Paton, J., & Carrington, A. (2017). Experiencing recovery: findings from a qualitative study into mental illness, self and place. Journal of Mental Health, 1-7.	12	12	Australia	Australia	2	2	Australia	Australia	2017	2017	1a	1a	1	1	2	2			1	1					1	2	5	5	2	Connectedness is known to be essential in recovery and to the development of a positive identity and sense of wellbeing (Glover, 2012; Leamy et al., 2011). The Stories of Recovery research participants were no different; being connected was as necessary to their recovery as clinical and non-clinical services.	2	2	2	2	2	2	2	2	2	2	2	2	2	2	2	2	1
141		Horsfall, D., Paton, J., & Carrington, A. (2017). Experiencing recovery: findings from a qualitative study into mental illness, self and place. Journal of Mental Health, 1-7.		12		Australia		2		Australia		2017		1a		1		2				1						1		5		Coercive (involuntary) practices in service environments, such as compulsory treatment regimes and seclusion/ restraint contribute to the risks of trauma (Watson et al., 2014). Consistent with the principle of trauma-informed care, participants also made it clear they wanted to feel empowered (Leamy et al., 2011). They needed service providers to view them as whole people and to work collaborativ…			2		2		2		2		2			2		2	5
142	Huguelet, P. (2017). Psychiatry and religion: a perspective on meaning. Mental Health, Religion & Culture, 20(6), 567-572.	Huguelet, P. (2017). Psychiatry and religion: a perspective on meaning. Mental Health, Religion & Culture, 20(6), 567-572.	2	2	Switzerland	Switzerland	2	2	International	International	2017	2017	1	1	1	1	2	2			2	2					1	1	2	2	1	The recovery process encompasses connectedness, hope and optimism about the future, identity, meaning-in-life and empowerment. Spirituality is included in the “meaning-in-life process” (meaning of mental illness experiences, spirituality, quality of life, meaningful life and social roles, and rebuilding life) (Leamy, Bird, Le Boutillier, Williams, & Slade, 2011).	1	2	2	2	2	2	2	2	2	2	2	2	2	2	2	2	6
143	Hultqvist, J. (2017). Recovery-promoting Factors in Day Centres and Clubhouses for People with Psychiatric Disabilities. A Comparative Study. Lund University, Faculty of Medicine.	Hultqvist, J. (2017). Recovery-promoting Factors in Day Centres and Clubhouses for People with Psychiatric Disabilities. A Comparative Study. Lund University, Faculty of Medicine.	12	12	Sweden	Sweden	2	2	Sweden	Sweden	2017	2017	9	9	2	2	2	2			1	1					2	2	8	8	3	There are several studies reporting subjective experiences of individuals recovering from a psychiatric disability (17, 35, 36). Recovery can from a clinical approach be seen as an outcome (37). Recovery can, however, from a personal approach be seen as both a process and an outcome (35, 38). Deegan (35) proposed that personal recovery is the lived experience of rehabilitation, which is a process…	3	2	2	2	2	2	2	2	2	2	2	2	2	2	2	2	7
143		Hultqvist, J. (2017). Recovery-promoting Factors in Day Centres and Clubhouses for People with Psychiatric Disabilities. A Comparative Study. Lund University, Faculty of Medicine.		12		Sweden		2		Sweden		2017		9		2		2				1						2		8		A number of frameworks or models for personal recovery, based primarily on qualitative research, focus on the individual and propose that the recovery process is non-linear and involves stages or phases (21, 38, 41). While the recovery process has been described as a deeply personal journey there are several common characteristics that may help or hinder recovery such as connectedness, hope, iden…			2		2		2		2		2			2		2	6
143		Hultqvist, J. (2017). Recovery-promoting Factors in Day Centres and Clubhouses for People with Psychiatric Disabilities. A Comparative Study. Lund University, Faculty of Medicine.		12		Sweden		2		Sweden		2017		9		2		2				1						2		8		A number of frameworks or models for personal recovery, based primarily on qualitative research, focus on the individual and propose that the recovery process is non-linear and involves stages or phases (21, 38, 41). While the recovery process has been described as a deeply personal journey there are several common characteristics that may help or hinder recovery such as connectedness, hope, iden…			2		2		2		2		2			2		2	6
144	Hyde, B. and B. S. Work (2017). "The lived experience of acute mental health inpatient care: What’s recovery got to do with it?".	Hyde, B. and B. S. Work (2017). "The lived experience of acute mental health inpatient care: What’s recovery got to do with it?".	12	12	Australia	Australia	2	2	Australia	Australia	2017	2017	9	9	2	2	2	2			18	18					1	1	2	2	1	The relevance of clinical outcomes as a measure of individual recovery is also noted by Ramon et al (2007) who refer to the dilemma for 44 service users in maintaining a sense of ownership of the notion of recovery while at the same time retaining credibility to influence policy by conforming to an evidence-­‐ based framework. Credibility in the form of an evidence-­‐based framework has been take…	1	2	2	1	1	2	2	2	2	2	2	2	2	2	2	2	7
145	Iancu, S. C., Hoogendoorn, A. W., Zweekhorst, M. B., Veltman, D. J., Bunders, J. F., & van Balkom, A. J. (2015). Farm-based interventions for people with mental disorders: A systematic review of literature. Disability and rehabilitation, 37(5), 379-388.	Iancu, S. C., Hoogendoorn, A. W., Zweekhorst, M. B., Veltman, D. J., Bunders, J. F., & van Balkom, A. J. (2015). Farm-based interventions for people with mental disorders: A systematic review of literature. Disability and rehabilitation, 37(5), 379-388.	17	17	Netherlands	Netherlands	2	2	International	International	2015	2015	1e	1e	1	1	2	2			1	1					1	1	5	5	1	In their accounts, participants referred to experiences of balancing disability and recovery, finding new meaning and redefining a positive sense of identity, and described learning new ways to deal with disability and discovering new ways to view oneself and life [21,22], much in agreement with the literature on mental health recovery [51–58]. A recent literature review described recovery as a m…	1	2	2	2	2	2	2	2	2	2	2	2	2	2	2	2	7
146	Iancu, S. C., Zweekhorst, M. B., Veltman, D. J., van Balkom, A. J., & Bunders, J. F. (2014). Mental health recovery on care farms and day centres: a qualitative comparative study of users’ perspectives. Disability and rehabilitation, 36(7), 573-583.	Iancu, S. C., Zweekhorst, M. B., Veltman, D. J., van Balkom, A. J., & Bunders, J. F. (2014). Mental health recovery on care farms and day centres: a qualitative comparative study of users’ perspectives. Disability and rehabilitation, 36(7), 573-583.	17	17	Netherlands	Netherlands	2	2	Netherlands	Netherlands	2014	2014	1a	1a	1	1	2	2			1	1					1	1	1	1	2	The individual-centred perspective on recovery was substantiated by a large body of literature documenting the lived experiences of people with mental disorders. Responding to calls for conceptual clarity, recent literature reviews synthesised fundamental components of recovery and underlined the importance of developing a sense of hope for a better future, finding meaning in one’s life, rebuildi…	3	2	2	2	2	2	2	2	2	2	2	2	2	2	2	2	7
146		Iancu, S. C., Zweekhorst, M. B., Veltman, D. J., van Balkom, A. J., & Bunders, J. F. (2014). Mental health recovery on care farms and day centres: a qualitative comparative study of users’ perspectives. Disability and rehabilitation, 36(7), 573-583.		17		Netherlands		2		Netherlands		2014		1a		1		2				1						2		1		A five stage model of recovery emerged, which conveyed the idea that people with mental disorders go through a personal journey and adapt to a new status quo, learning to find personal meaning despite and beyond the limitations imposed by the mental disorder. These stages were summarized as follows: (1) moratorium (denial of the mental diagnosis, confusion, helplessness, withdrawal from society);…			2		2		2		2		2			2		2	7
146		Iancu, S. C., Zweekhorst, M. B., Veltman, D. J., van Balkom, A. J., & Bunders, J. F. (2014). Mental health recovery on care farms and day centres: a qualitative comparative study of users’ perspectives. Disability and rehabilitation, 36(7), 573-583.		17		Netherlands		2		Netherlands		2014		1a		1		2				1						1	5	1	1	Our results suggest that participants in our study had engaged in a trajectory of recovery, and successfully progressed through the first three stages (namely, moratorium, awareness, preparation) [11]. However, the ultimate stage of recovery [7], and the goal of psychiatric rehabilitation [47], is for people with mental disorders to achieve social integration and to assume active and independent …			2		2		2		2		2			2		2	7
147	Isaacs, A. N., Sutton, K., Dalziel, K., & Maybery, D. (2017). Outcomes of a care coordinated service model for persons with severe and persistent mental illness: a qualitative study. International Journal of Social Psychiatry, 63(1), 40-47.	Isaacs, A. N., Sutton, K., Dalziel, K., & Maybery, D. (2017). Outcomes of a care coordinated service model for persons with severe and persistent mental illness: a qualitative study. International Journal of Social Psychiatry, 63(1), 40-47.	1	1	Australia	Australia	2	2	Australia	Australia	2017	2017	1a	1a	1	1	2	2			2	2					1	1	5	5	1	Recovery is different for each individual and the future of mental health services is to promote each individual’s recovery process (Leamy, Bird, Le Boutillier, Williams, & Slade, 2011). Engaging with the PIR initiative enabled clients to fast track their recovery journeys and improve their quality of life.	1	2	2	2	2	2	2	2	2	2	2	2	2	2	2	2	7
148	IsHak, W. W., Bonifay, W., Collison, K., Reid, M., Youssef, H., Parisi, T., ... & Cai, L. (2017). The recovery index: A novel approach to measuring recovery and predicting remission in major depressive disorder. Journal of affective disorders, 208, 369-374.	IsHak, W. W., Bonifay, W., Collison, K., Reid, M., Youssef, H., Parisi, T., ... & Cai, L. (2017). The recovery index: A novel approach to measuring recovery and predicting remission in major depressive disorder. Journal of affective disorders, 208, 369-374.	12	12	USA	USA	2	2	USA	USA	2017	2017	1a	1a	1	1	2	2			10	10					2	2	5	5	1	Previous work on creating an index of recovery via quality of life assessment has only been validated psychometrically (Drapalski et al., 2012) and the measure's relationship with outcomes has not been assessed. The majority of research surrounding recovery in mental illness remains largely theoretical (Slade, 2010; Warner, 2010; Leamy et al., 2011).	1	2	2	2	2	2	2	2	2	2	2	2	2	2	2	2	7
149	Iyer, S. N., Boksa, P., Lal, S., Shah, J., Marandola, G., Jordan, G., ... & Malla, A. K. (2015). Transforming youth mental health: a Canadian perspective. Irish Journal of Psychological Medicine, 32(1), 51-60.	Iyer, S. N., Boksa, P., Lal, S., Shah, J., Marandola, G., Jordan, G., ... & Malla, A. K. (2015). Transforming youth mental health: a Canadian perspective. Irish Journal of Psychological Medicine, 32(1), 51-60.	1	1	Canada	Canada	2	2	Canada	Canada	2015	2015	1	1	1	1	2	2			4	4					2	2	2	2	1	Table 4.Focus on youths’ own goals and recovery in active collaboration with families/carers and peer support providers. Social and educational/work improvements will be focal targets of intervention, in line with youth and family input and recovery literature guidelines (Barnett & Lapsley, 2006; Leamy et al. 2011; Windell et al. 2012).	1	2	2	2	2	2	2	2	2	2	2	2	2	2	2	2	7
150	Jaeger, M., & Hoff, P. (2012). Recovery: conceptual and ethical aspects. Current opinion in psychiatry, 25(6), 497-502.	Jaeger, M., & Hoff, P. (2012). Recovery: conceptual and ethical aspects. Current opinion in psychiatry, 25(6), 497-502.	1	1	Switzerland	Switzerland	2	2	International	International	2012	2012	1	1	1	1	2	2			3	3					1	1	2	2	2	There are four issues with wide consensus: hope, self-identity, meaning in life, and personal responsibility [9]. Only recently, a systematic review was conducted in order to synthesize published models and descriptions of recovery into a conceptual framework [10&&]. This includes three major categories, that is, characteristics of the recovery journey, recovery processes, and recovery stages.	2	2	2	1	1	2	2	2	2	2	2	2	2	2	2	2	7
150		Jaeger, M., & Hoff, P. (2012). Recovery: conceptual and ethical aspects. Current opinion in psychiatry, 25(6), 497-502.		1		Switzerland		2		International		2012		1		1		2				3						1		2		All of these models could be organized using the transtheoretical model of change, which includes five stages: precontemplation, contemplation, preparation, action, maintenance, and growth [11]. Studies focusing on ethnic minorities emphasized spirituality and stigma to a greater degree, and identified two additional factors: culturally specific facilitating factors and collectivist notions of re…			2		2		2		2		2			2		2	7
151	Jaeger, M., Konrad, A., Rueegg, S., & Rabenschlag, F. (2013). Measuring recovery: Validity of the “Recovery Process Inventory” and the “Recovery Attitudes Questionnaire”. Psychiatry research, 210(1), 363-367.	Jaeger, M., Konrad, A., Rueegg, S., & Rabenschlag, F. (2013). Measuring recovery: Validity of the “Recovery Process Inventory” and the “Recovery Attitudes Questionnaire”. Psychiatry research, 210(1), 363-367.	1	1	Switzerland	Switzerland	2	2	Switzerland	Switzerland	2013	2013	1a	1a	1	1	2	2			18	18					1	1	1	1	1	Recover from mental illness in a broader sense is a multi- faceted concept covering symptomatic remission, functional improvement, social integration ,and subjective wellbeing (Leamyetal.,2011). The notion of persona recovery considers an individual process rather than an outcome and specifically focuses on the subjective dimension including the issues hope, self-identity ,meaning in life ,and pe…	1	2	2	2	2	2	2	2	2	2	2	2	2	2	2	2	7
152	Jaeger, M., Konrad, A., Rueegg, S., & Rabenschlag, F. (2015). Patients’ subjective perspective on recovery orientation on an acute psychiatric unit. Nordic journal of psychiatry, 69(3), 188-195.	Jaeger, M., Konrad, A., Rueegg, S., & Rabenschlag, F. (2015). Patients’ subjective perspective on recovery orientation on an acute psychiatric unit. Nordic journal of psychiatry, 69(3), 188-195.	1	1	Switzerland	Switzerland	2	2	Switzerland	Switzerland	2015	2015	1a	1a	1	1	2	2			18	18					2	2	1	1	1	The conceptual framework of recovery from mental illness has been extensively described in recent publications concerning multiple aspects on an individual level, such as characteristics of the recovery journey, recovery processes, and stages (1, 2). Recovery can be defined as an individual process of personal growth, including the increase of hope, satisfaction, self identity, meaning in life, a…	2	2	2	2	2	2	2	2	2	2	2	2	2	2	2	2	7
152		Jaeger, M., Konrad, A., Rueegg, S., & Rabenschlag, F. (2015). Patients’ subjective perspective on recovery orientation on an acute psychiatric unit. Nordic journal of psychiatry, 69(3), 188-195.		1		Switzerland		2		Switzerland		2015		1a		1		2				18						1	3	3	1	The training was based on guidelines of recovery-oriented care, but without creating a manual. The theoretical background of recovery concepts, according to review articles (1, 2, 18), was presented and transferred to specific clinical cases. Key aspects of the training were fostering hope and optimism, factors that might enhance or decrease perceived autonomy, and establishing a therapeutic alli…			2		2		2		2		2			2		2	7
153	Jakovljević, M. I. (2017). Placebo and nocebo phenomena from the perspective of evidence based and person centered medicine. Hospital Pharmacology-International Multidisciplinary Journal, 4(2), 512-520.	Jakovljević, M. I. (2017). Placebo and nocebo phenomena from the perspective of evidence based and person centered medicine. Hospital Pharmacology-International Multidisciplinary Journal, 4(2), 512-520.	17	17	Croatia	Croatia	2	2	International	International	2017	2017	1	1	1	1	2	2			3	3					1	1	2	2	1	Patients with high hope are more likely to cope successfully with future adversity. Personal recovery involves a journey from disengagement to engagement, from surviving to living and growing, it has many routes and each patient’s journey is unique with taking back control over own life and fi nding hope for a better future [43].	1	2	2	2	2	2	2	2	2	2	2	2	2	2	2	2	2
154	Jas, E., & Wieling, M. (2018). Providers’ competencies positively affect personal recovery of involuntarily admitted patients with severe mental illness: A prospective observational study. International Journal of Social Psychiatry, 64(2), 145-155.	Jas, E., & Wieling, M. (2018). Providers’ competencies positively affect personal recovery of involuntarily admitted patients with severe mental illness: A prospective observational study. International Journal of Social Psychiatry, 64(2), 145-155.	1	1	Netherlands	Netherlands	2	2	Netherlands	Netherlands	2018	2018	1a	1a	1	1	2	2			18	18					1	1	1	1	1	Recovery has been defined by Anthony (1993) as ‘a deeply personal, unique process of changing one’s attitudes, values, feelings, goals, skills, and/or roles’ and ‘a way of living a satisfying, hopeful, and contributing life even within the limitations caused by illness’. Recovery has come to mean living a life beyond mental illness (Le Boutillier et al., 2015). Common key elements of recovery wer…	1	2	2	1	1	2	2	2	2	2	2	2	2	2	1	1	6
155	Javed, M. A., & Afzal, M. (2016). Rehabilitation versus Recovery. Arab Journal of Psychiatry, 27(1).	Javed, M. A., & Afzal, M. (2016). Rehabilitation versus Recovery. Arab Journal of Psychiatry, 27(1).	1	1	UK	UK	2	2	International	International	2016	2016	1	1	1	1	2	2			3	3					1	1	2	2	1	Anthony's definition,12 which is widely accepted, states that people with mental illness can recover even when the illness is not cured and the process of recovery can proceed in the presence of continuing symptoms and disabilities. Recovery therefore involves a personal process of changing one's attitude, feelings, goals and skills and is a way of living a satisfactory and contributory life even…	1	2	2	2	2	2	2	2	2	2	2	2	2	2	2	2	7
156	Jeste, D. V., & Palmer, B. W. (2013). A call for a new positive psychiatry of ageing. The British Journal of Psychiatry, 202(2), 81-83.	Jeste, D. V., & Palmer, B. W. (2013). A call for a new positive psychiatry of ageing. The British Journal of Psychiatry, 202(2), 81-83.	1	1	USA	USA	2	2	International	International	2013	2013	1f	1f	1	1	2	2			3	3					1	1	2	2	2	The prevalent approach to treating psychiatric disorders will not suffice. We need a new positive psychiatry of ageing. This new model would focus, not simply on symptom relief, but on recovery1 and promotion of successful ageing. It would view old age, not as a period of inevitable biopsychosocial decline, but as one with continued neuroplasticity leading to neuroregeneration.	2	2	2	2	2	2	2	2	2	2	2	2	2	2	2	2	7
156		Jeste, D. V., & Palmer, B. W. (2013). A call for a new positive psychiatry of ageing. The British Journal of Psychiatry, 202(2), 81-83.		1		USA		2		International		2013		1f		1		2				3						1		2		If effective interventions to strengthen the positive psychosocial factors were provided to all older psychiatric patients, we could see a significant increase in the number of seriously mentally ill older adults who achieve recovery.1 Similarly, through well designed and implemented preventive strategies, positive psychiatry has the potential to improve health outcomes and reduce morbidity as we…			2		2		2		2		2			2		2	7
157	John, M., Jeffries, F. W., Acuna‐Rivera, M., Warren, F., & Simonds, L. M. (2015). Development of measures to assess personal recovery in young people treated in specialist mental health services. Clinical psychology & psychotherapy, 22(6), 513-524.	John, M., Jeffries, F. W., Acuna‐Rivera, M., Warren, F., & Simonds, L. M. (2015). Development of measures to assess personal recovery in young people treated in specialist mental health services. Clinical psychology & psychotherapy, 22(6), 513-524.	2	2	UK	UK	2	2	UK	UK	2015	2015	1a	1a	1	1	2	2			4	4					1	1	1	1	1	Within Andresen et al.’s (2003) model, the five stages postulated are comprised of four component processes (hope, identity, meaning and responsibility) such that the initial ‘moratorium’ stage, for example, is characterised by hopelessness. Leamy, Bird, Le Boutillier, Williams and Slade (2011) suggest that recovery processes equate to measurable aspects of change whereas recovery stages provide …	2	2	2	2	2	2	2	2	2	2	2	2	2	2	2	2	7
157		John, M., Jeffries, F. W., Acuna‐Rivera, M., Warren, F., & Simonds, L. M. (2015). Development of measures to assess personal recovery in young people treated in specialist mental health services. Clinical psychology & psychotherapy, 22(6), 513-524.		2		UK		2		UK		2015		1a		1		2				4						1	3	3	1	Within these two periods, common processes were identifiable: change in understanding of problems, in hope, in personal and social identity, and in managing problems. Broadly, these stages and processes have conceptual similarity with adult recovery frameworks reviewed and synthesised by Leamy et al. (2011). For example, Andresen et al. (2003) proposed a period of ‘moratorium’ characterized by ho…			2		2		2		2		2			2		2	7
158	Johnstone, L (2017). Speaking our minds as clinical psychologists	Johnstone, L (2017). Speaking our minds as clinical psychologists	2	2	UK	UK	2	2	UK	UK	2017	2017	1f	1f	1	1	2	2			3	3					1	1	2	2	1	And those who do manage to leave psychiatry behind frequently date their recovery from the moment they decided to give up their diagnoses. Core themes in recovery have been described as finding a new sense of connectedness; hope and optimism about the future; identity (including overcoming stigma); meaning in life; and empowerment (Leamy et al., 2011). Ironically, these are exactly the opposite o…	1	2	2	2	2	2	2	2	2	2	2	2	2	2	2	2	6
159	Judkins, R., Vaughan, B., & Mulcahy, J. (2017). Evaluation of New Zealand osteopathy patients experiences of their treatment. Complementary therapies in clinical practice, 29, 20-26.	Judkins, R., Vaughan, B., & Mulcahy, J. (2017). Evaluation of New Zealand osteopathy patients experiences of their treatment. Complementary therapies in clinical practice, 29, 20-26.	17	17	New Zealand	New Zealand	2	2	New Zealand	New Zealand	2017	2017	1a	1a	1	1	2	2			22	22					2	2	5	5	1	These positive correlations identified in the present study suggest satisfaction with life may play a role in the patients' perception of their treatment. This observation has been observed in mental health diagnosis and treatment where satisfaction with life and perceived optimism towards the future is related to better mental health, and hopelessness or helplessness is associated with poorer me…	1	2	2	2	2	2	2	2	2	2	2	2	2	2	2	2	7
160	Jury, A., & Smith, M. (2016). Measuring recovery in adult community addiction services. New Zealand Journal of Psychology (Online), 45(1), 13.	Jury, A., & Smith, M. (2016). Measuring recovery in adult community addiction services. New Zealand Journal of Psychology (Online), 45(1), 13.	2	2	New Zealand	New Zealand	2	2	New Zealand	New Zealand	2016	2016	1a	1a	1	1	2	2			3	3					1	2	1	1	1	Recovery has been described as “creating a meaningful self-directed life regardless of challenges faced, that includes building resilience, having aspirations and the achievement of these” (Te Pou, 2014a, p. 5). While recovery is an individual process involving multiple pathways which takes place over time, common elements include relationships and support from others, hope and optimism about the…	3	2	2	2	2	2	2	2	2	1	1	1	2	2	2	2	6
160		Jury, A., & Smith, M. (2016). Measuring recovery in adult community addiction services. New Zealand Journal of Psychology (Online), 45(1), 13.		2		New Zealand		2		New Zealand		2016		1a		1		2				3						2	3	3	1	The current study assessed the convergent validity by examining the correlation coefficients (r) between the recovery items and mental and social wellbeing items included in section 2 of the ADOM. The importance of mental and social wellbeing has been highlighted in conceptual models of recovery in addictions and mental health (Davidson et al., 2008, Davidson & White, 2007; Leamy et al., 2011). T…			2		2		2		2		2			2		2	7
160		Jury, A., & Smith, M. (2016). Measuring recovery in adult community addiction services. New Zealand Journal of Psychology (Online), 45(1), 13.		2		New Zealand		2		New Zealand		2016		1a		1		2				3						1	5	5	1	Tests of convergent validity were undertaken and indicate the recovery items were related to indicators of mental and social wellbeing. These findings were expected based on models of personal recovery (see Leamy, et al., 2011) and previous research (McNaught, et al., 2007; Nelson, et al., 2014; Salzer & Brusilovskiy, 2014). The convergent validity was also demonstrated by the detection of a stro…			2		2		2		2		2			2		2	7
162	Kalhovde, A. M. (2016). Living with voices and sounds other cannot hear.	Kalhovde, A. M. (2016). Living with voices and sounds other cannot hear.	12	12	Norway	Norway	2	2	Norway	Norway	2016	2016	9	9	2	2	2	2			2	2					1	1	3	3	1	The results of this thesis suggest that many of the participants were in the process of personal recovery. Personal recovery involves being in a personal and unique process of learning to live with continuous challenges and often involves having a sense of connectedness, hope and optimism about the future, identity, meaning in life and being empowered (Leamy, Bird, Le Boutillier, Williams & Slade…	1	2	2	2	2	2	2	2	2	2	2	2	2	2	2	2	6
163	Kanehara, A., Kotake, R., Miyamoto, Y., Kumakura, Y., Morita, K., Ishiura, T., ... & Kasai, K. (2017). The Japanese version of the questionnaire about the process of recovery: development and validity and reliability testing. BMC psychiatry, 17(1), 360.	Kanehara, A., Kotake, R., Miyamoto, Y., Kumakura, Y., Morita, K., Ishiura, T., ... & Kasai, K. (2017). The Japanese version of the questionnaire about the process of recovery: development and validity and reliability testing. BMC psychiatry, 17(1), 360.	1	1	Japan	Japan	2	2	Japan	Japan	2016	2016	1a	1a	1	1	2	2			1	1					1	1	1	1	1	Recovery involves minimising the impact of mental illness and maximising well-being (e.g., by developing valued social roles) [6]. A recent systematic review supported a conceptual framework of personal recovery consisting of the following factors: Connectedness; Hope and optimism about the future; Identity; Meaning in life; and Empowerment (abbreviated to CHIME) [7].	1	2	2	1	1	2	2	2	2	2	2	2	2	2	1	1	6
164	Kasahara-Kiritani, M., Ikeda, M., Yamamoto-Mitani, N., & Kamibeppu, K. (2017). Regaining my new life: Daily lives of suicide-bereaved individuals. Death studies, 41(7), 447-454.	Kasahara-Kiritani, M., Ikeda, M., Yamamoto-Mitani, N., & Kamibeppu, K. (2017). Regaining my new life: Daily lives of suicide-bereaved individuals. Death studies, 41(7), 447-454.	2	2	Japan	Japan	2	2	Japan	Japan	2017	2017	1a	1a	1	1	2	2			5	5					1	1	1	1	1	One research gap in the literature on the difficulties of those bereaved from suicide is the lack of focus on how the bereaved person successfully coped with the situation; successful coping models might help people bereaved from suicide and clinicians practically deal with those difficulties. A model of successful coping in daily life might help bereaved people in various situations to develop t…	1	2	2	2	2	2	2	2	2	2	2	2	2	2	2	2	7
165	Katsakou, C., & Pistrang, N. (2017). Clients’ experiences of treatment and recovery in borderline personality disorder: a meta-synthesis of qualitative studies. Psychotherapy Research, 1-18.	Katsakou, C., & Pistrang, N. (2017). Clients’ experiences of treatment and recovery in borderline personality disorder: a meta-synthesis of qualitative studies. Psychotherapy Research, 1-18.	2	2	UK	UK	2	2	International	International	2017	2017	1e	1e	1	1	2	2			12	12					1	1	1	1	1	It has been observed that clinical improvement and risk reduction, traditionally assessed in mental health research, do not always coincide with clients’ personal evaluations of recovery and progress in their lives (Slade & Amering, 2008). Personal recovery is often seen as a way of building a meaningful and satisfying life, while accepting and integrating limitations caused by mental illness (Le…	4	2	2	2	2	2	2	2	2	2	2	2	2	2	2	2	7
165		Katsakou, C., & Pistrang, N. (2017). Clients’ experiences of treatment and recovery in borderline personality disorder: a meta-synthesis of qualitative studies. Psychotherapy Research, 1-18.		2		UK		2		International		2017		1e		1		2				12						1	5	5	3	The meta-synthesis highlighted areas of change that appear important for clients receiving treatment for BPD. Although some of the identified areas, such as developing hope and implementing practical changes, reflect concepts of recovery described in the wider recovery literature and might be applicable to people with a wider range of difficulties (Leamy et al., 2011), the description of specific…			2		2		2		2		2			2		2	7
165		Katsakou, C., & Pistrang, N. (2017). Clients’ experiences of treatment and recovery in borderline personality disorder: a meta-synthesis of qualitative studies. Psychotherapy Research, 1-18.		2		UK		2		International		2017		1e		1		2				12						1		5		More specifically, the development of self-acceptance and self-confidence, as described in this review, goes beyond re-claiming a sense of identity after experiencing severe mental health problems, an idea commonly referred to in the wider recovery literature (Leamy et al., 2011). Indeed, it highlights how therapy might support people with a diagnosis of BPD in understanding the origins of enduri…			2		2		2		2		2			2		2	7
165		Katsakou, C., & Pistrang, N. (2017). Clients’ experiences of treatment and recovery in borderline personality disorder: a meta-synthesis of qualitative studies. Psychotherapy Research, 1-18.		2		UK		2		International		2017		1e		1		2				12						1		5		The description in this review of clients’ experience of change as an ongoing process involving a series of achievements and setbacks mirrors understandings of recovery in a wide range of conditions, mainly in Axis 1 disorders, where recovery is also described as a continuing journey (Leamy et al., 2011). However, some aspects of this journey identified in this review might indeed be more relevan…			2		2		2		2		2			2		2	7
166	Katsakou, C., Pistrang, N., Barnicot, K., White, H., & Priebe, S. (2017). Processes of recovery through routine or specialist treatment for borderline personality disorder (BPD): a qualitative study. Journal of Mental Health, 1-9.	Katsakou, C., Pistrang, N., Barnicot, K., White, H., & Priebe, S. (2017). Processes of recovery through routine or specialist treatment for borderline personality disorder (BPD): a qualitative study. Journal of Mental Health, 1-9.	12	12	UK	UK	2	2	UK	UK	2017	2017	1a	1a	1	1	2	2			12	12					1	1	1	1	1	However, service users’ (SUs) perceptions of recovery go beyond symptom improvement (Soundy et al., 2015) and their social and vocational functioning might remain impaired even after symptom remission is achieved (Zanarini et al., 2010). Recovery is understood as a way of building a meaningful and satisfying life, while integrating limitations caused by mental illness (Leamy et al., 2011). Qualit…	1	2	2	2	2	2	2	2	2	2	2	2	2	2	2	2	7
167	Katz, E. (2015). Recovery-promoters: Ways in which children and mothers support one another's recoveries from domestic violence. British Journal of Social Work, 45(suppl_1), i153-i169.	Katz, E. (2015). Recovery-promoters: Ways in which children and mothers support one another's recoveries from domestic violence. British Journal of Social Work, 45(suppl_1), i153-i169.	4	4	UK	UK	2	2	UK	UK	2015	2015	1a	1a	1	1	1	1			4	4					1	1	1	1	1	Within this study, domestic violence was understood to involve an on-going pattern of gendered coercive control (Stark, 2007) that had been ‘interwoven through time and intimate space into [participants’] daily lives’ (Morris, 2009, p. 417). Drawing on the CHIME framework, recovery was conceptualised as involving ‘connectedness, hope and optimism about the future, identity, meaning in life, and e…	4	2	2	2	2	2	2	2	2	2	2	2	2	2	1	1	6
167		Katz, E. (2015). Recovery-promoters: Ways in which children and mothers support one another's recoveries from domestic violence. British Journal of Social Work, 45(suppl_1), i153-i169.		4		UK		2		UK		2015		1a		1		1				4						1	4	4	2	Mothers’ and children’s accounts suggested that these problems caused confusion, distress and fear, and largely prevented the recoveries of mothers, children and mother-child relationships. These contexts left little scope for the forms of recovery discussed within the CHIME framework, i.e. recoveries that involve positive increases in ‘connectedness, hope and optimism about the future, identity,…			2		2		2		2		2			2		1	6
167		Katz, E. (2015). Recovery-promoters: Ways in which children and mothers support one another's recoveries from domestic violence. British Journal of Social Work, 45(suppl_1), i153-i169.		4		UK		2		UK		2015		1a		1		1				4						1		4		Mothers and children in this study were particularly able to promote each other’s recoveries when, as discussed above, they were experiencing more safety and less abuse and had engaged with formal supports that had helped them to begin recovering. These mothers and children used an interlinked set of strategies to address emotional/behavioural impacts, and, in-line with the CHIME framework (Leamy…			2		2		2		2		2			2		1	6
167		Katz, E. (2015). Recovery-promoters: Ways in which children and mothers support one another's recoveries from domestic violence. British Journal of Social Work, 45(suppl_1), i153-i169.		4		UK		2		UK		2015		1a		1		1				4						1	5	5	1	By highlighting the important roles that mothers and children can play in promoting each other’s recoveries, this article extends current knowledge about the strengths, abilities and agency of mothers and children who have experienced domestic violence. It suggests how informal social supports (in this case mother-child supports) can assist recovery, as conceptualised by the CHIME framework, by c…			2		2		2		2		2			2		1	6
168	Keetharuth, A. D., Brazier, J., Connell, J., Carlton, J., Taylor Buck, E., & Ricketts, T. (2017). Development and Validation of the Recovering Quality of Life (ReQoL) Outcome Measures. EEPRU Technical Research Report 050. Policy Research Unit in Economic Evaluation of Health and Care Interventions, Universities of Sheffield and York, 2017.(http://www. eepru. org. uk/EEPRU% 20report% 20MAIN% 20REP…	Keetharuth, A. D., Brazier, J., Connell, J., Carlton, J., Taylor Buck, E., & Ricketts, T. (2017). Development and Validation of the Recovering Quality of Life (ReQoL) Outcome Measures. EEPRU Technical Research Report 050. Policy Research Unit in Economic Evaluation of Health and Care Interventions, Universities of Sheffield and York, 2017.(http://www. eepru. org. uk/EEPRU% 20report% 20MAIN% 20REP…	8	8	UK	UK	2	2	UK	UK	2017	2017	2	2	1	1	2	2			1	1					1	1	2	2	2	This report identified subjective measures of individual recovery which reflected key areas of personal recovery. The authors argued that, among other tools, a PROM was required that covered the key components known as CHIME: Connectedness, Hope, Identity, Meaning and Empowerment (3). These themes were subsequently confirmed through a review of the qualitative literature on quality of life in men…	3	2	2	2	2	2	2	2	2	2	2	2	2	2	1	1	6
168		Keetharuth, A. D., Brazier, J., Connell, J., Carlton, J., Taylor Buck, E., & Ricketts, T. (2017). Development and Validation of the Recovering Quality of Life (ReQoL) Outcome Measures. EEPRU Technical Research Report 050. Policy Research Unit in Economic Evaluation of Health and Care Interventions, Universities of Sheffield and York, 2017.(http://www. eepru. org. uk/EEPRU% 20report% 20MAIN% 20REP…		8		UK		2		UK		2017		2		1		2				1						1		2		For pragmatic reasons, the recovery papers were excluded from the study. However, there is significant overlap with the themes that Leamy et al. (3) identified; they map onto each other, as shown in Table 1, and overlap with other concepts such as subjective experience and subjective well-being which also looked at psycho-social needs.			2		2		2		2		2			2		2	7
168		Keetharuth, A. D., Brazier, J., Connell, J., Carlton, J., Taylor Buck, E., & Ricketts, T. (2017). Development and Validation of the Recovering Quality of Life (ReQoL) Outcome Measures. EEPRU Technical Research Report 050. Policy Research Unit in Economic Evaluation of Health and Care Interventions, Universities of Sheffield and York, 2017.(http://www. eepru. org. uk/EEPRU% 20report% 20MAIN% 20REP…		8		UK		2		UK		2017		2		1		2				1						1	5	2	1	The ReQoL measures offer a number of important advantages over existing measures. They are the only ones known to the authors that have been built around the themes of recovery identified by Leamy and colleagues (3). In addition, the measures contain a mixture of positive and negative items which is a crucial element as people with mental health difficulties identified issues that both enhanced o…			2		2		2		2		2			2		2	6
169	Keetharuth, A. D., Brazier, J., Connell, J., Bjorner, J. B., Carlton, J., Buck, E. T., ... & Barkham, M. (2018). Recovering Quality of Life (ReQoL): a new generic self-reported outcome measure for use with people experiencing mental health difficulties. The British Journal of Psychiatry, 212(1), 42-49.	Keetharuth, A. D., Brazier, J., Connell, J., Bjorner, J. B., Carlton, J., Buck, E. T., ... & Barkham, M. (2018). Recovering Quality of Life (ReQoL): a new generic self-reported outcome measure for use with people experiencing mental health difficulties. The British Journal of Psychiatry, 212(1), 42-49.	1	1	UK	UK	2	2	UK	UK	2018	2018	1a	1a	1	1	2	2			1	1					1	1	1	1	1	The concept of recovery for people experiencing mental health difficulties has also received greater emphasis recently, prompting demands for new measures.3 One influential framework identified the following components: Connectedness, Hope, Identity, Meaning and Empowerment (CHIME).4 In a separate study involving a systematic literature review and interviews,5–7 service users identified similar t…	2	2	2	1	1	2	2	2	2	2	2	2	2	2	1	1	6
169		Keetharuth, A. D., Brazier, J., Connell, J., Bjorner, J. B., Carlton, J., Buck, E. T., ... & Barkham, M. (2018). Recovering Quality of Life (ReQoL): a new generic self-reported outcome measure for use with people experiencing mental health difficulties. The British Journal of Psychiatry, 212(1), 42-49.		1		UK		2		UK		2018		1a		1		2				1						1	5	5	1	The ReQoL measures offer a number of important advantages over existing measures. They are the only ones known to the authors that have been built around the themes of recovery identified by Leamy et al.4 In addition, the measures contain a mixture of positive and negative items, a crucial element as people with mental health difficulties identified issues that both enhanced or depleted their qua…			2		2		2		2		2			2		2	6
170	Kellezi, B., Coupland, C., Morriss, R., Beckett, K., Joseph, S., Barnes, J., ... & Kendrick, D. (2017). The impact of psychological factors on recovery from injury: a multicentre cohort study. Social psychiatry and psychiatric epidemiology, 52(7), 855-866.	Kellezi, B., Coupland, C., Morriss, R., Beckett, K., Joseph, S., Barnes, J., ... & Kendrick, D. (2017). The impact of psychological factors on recovery from injury: a multicentre cohort study. Social psychiatry and psychiatric epidemiology, 52(7), 855-866.	1	1	UK	UK	2	2	UK	UK	2017	2017	1a	1a	1	1	2	2			22	22					1	1	1	1	1	The same author also argues that ‘‘recovery is a multidimensional concept: there is no single measure of recovery, but many different measures that estimate various aspects of it’’ [18]. Outcomes such as return to work, physical function, pain or activity correlate poorly with self-rated recovery because they overlook the individual’s social context, own understanding, appraisal and definition of…	1	2	2	2	2	2	2	2	2	2	2	2	2	2	2	2	7
171	Kelly, J. F. (2017). Is Alcoholics Anonymous religious, spiritual, neither? Findings from 25 years of mechanisms of behavior change research. Addiction, 112(6), 929-936.	Kelly, J. F. (2017). Is Alcoholics Anonymous religious, spiritual, neither? Findings from 25 years of mechanisms of behavior change research. Addiction, 112(6), 929-936.	12	12	USA	USA	2	2	USA	USA	2017	2017	1d	1d	1	1	2	2			7	7					1	1	2	2	1	It is an observable fact that some people recover from serious illnesses, including addiction, through finding new faith in religion. For some there appears to be transformative power in adhering to specific faiths and religious ideas and practices and these may provide new meaning and purpose in life [54]. Bill Wilson appears to have been willing to try anything and everything to aid recovery.	1	2	2	2	2	2	2	2	2	2	2	2	2	2	2	2	7
173	Khalil, H. (2016). The Role of Physical Activity During Personal Recovery at a Voluntary Sector Mental Health Organisation.	Khalil, H. (2016). The Role of Physical Activity During Personal Recovery at a Voluntary Sector Mental Health Organisation.	12	12	UK	UK	2	2	UK	UK	2015	2015	9	9	2	2	2	2			1	1					1	2	1	1	2	These perspectives include: (a) The Theory of Planned Behaviour (TPB) (Ajzen, 1991), (b) Transtheoretical Model of change (TTM) (Prochaska & DiClemente, 1983), and (c) Self-Determination Theory (SDT) (Deci & Ryan, 1985). Few studies have examined these theories in the context of PA and personal recovery, although some authors have backed the SDT and stages of change of the TTM as perspectives tha…	2	2	2	2	2	2	2	2	2	2	2	2	2	2	2	2	7
173		Khalil, H. (2016). The Role of Physical Activity During Personal Recovery at a Voluntary Sector Mental Health Organisation.		12		UK		2		UK		2015		9		2		2				1						1		1	1	For many people, recovery means living better with mental illness, but also living a meaningful life beyond it (Markowitz, 2001; Young & Ensing, 1999). However, such outcome may involve progressing through numerous stages of recovery (Leamy et al., 2011; Noiseux & Ricard, 2008). For instance, Andresen et al., (2006) identified four processes of personal recovery that correspond to five stages of …			2		2		2		2		2			2		2	7
174	Kirk, S., & Pryjmachuk, S. (2016). Self-care of young people with long-term physical and mental health conditions. Nursing Children and Young People (2014+), 28(7), 20.	Kirk, S., & Pryjmachuk, S. (2016). Self-care of young people with long-term physical and mental health conditions. Nursing Children and Young People (2014+), 28(7), 20.	3	3	UK	UK	2	2	International	International	2016	2016	1	1	1	1	2	2			4	4					2	2	2	2	1	In mental health research and practice the terms ‘self-care’ and ‘self-management’ have been used less frequently although ‘recovery’ (Gillard et al 2010, Brooks et al 2015) and ‘self-help’ (Pryjmachuk et al 2014) can been seen as analogous approaches. Recovery similarly emphasises positive health and wellbeing, social networks, empowerment, partnership working and encourages a focus on strengths…	1	2	2	2	2	2	2	2	2	2	2	2	2	2	2	2	7
175	Kirst, M., Zerger, S., Harris, D. W., Plenert, E., & Stergiopoulos, V. (2014). The promise of recovery: narratives of hope among homeless individuals with mental illness participating in a Housing First randomised controlled trial in Toronto, Canada. BMJ open, 4(3), e004379.	Kirst, M., Zerger, S., Harris, D. W., Plenert, E., & Stergiopoulos, V. (2014). The promise of recovery: narratives of hope among homeless individuals with mental illness participating in a Housing First randomised controlled trial in Toronto, Canada. BMJ open, 4(3), e004379.	17	17	Canada	Canada	2	2	Canada	Canada	2014	2014	1a	1a	1	1	2	2			1	1					1	1	1	1	1	While widely embraced for its role as both a trigger and a ‘maintaining factor’ in the recovery process, hope remains a difficult concept when translating into strategies and interventions. A recent systematic review of recovery literature named hope and optimism about the future as one of the dimensions of the recovery process with the most ‘proximal relevance to clinical research and practice’ …	2	2	2	1	1	2	2	2	2	2	2	2	2	2	2	2	2
175		Kirst, M., Zerger, S., Harris, D. W., Plenert, E., & Stergiopoulos, V. (2014). The promise of recovery: narratives of hope among homeless individuals with mental illness participating in a Housing First randomised controlled trial in Toronto, Canada. BMJ open, 4(3), e004379.		17		Canada		2		Canada		2014		1a		1		2				1						2	5	5	1	These findings support the notion of increased ontological security, reflecting an increased sense of security, safety and predictability that can be enhanced by permanent housing, which has been noted in research on Housing First interventions with homeless individuals with serious mental illness.27 31 These findings expand on this research by connecting the importance of increased ontological s…			2		2		2		2		2			2		2	2
176	Klockmo, C. (2013). The role of personligt ombud in supporting the recovery process for people with psychiatric disabilities (Doctoral dissertation, Mid Sweden University).	Klockmo, C. (2013). The role of personligt ombud in supporting the recovery process for people with psychiatric disabilities (Doctoral dissertation, Mid Sweden University).	12	12	Sweden	Sweden	2	2	Sweden	Sweden	2013	2013	5	5	1	1	2	2			3	3					1	1	2	2	1	The emphasis of empowerment lies in the resources and abilities instead of the deficits. Dimensions of empowerment are related to self-esteem, self-determination and the ability to act (Bogarve et al., 2012). In a literature review empowerment in recovery-oriented services was found to include giving personal responsibility, getting control over life and focusing on strengths (Leamy, Bird, Le Bou…	1	2	2	2	2	2	2	2	2	2	2	2	2	2	2	2	5
177	Knapp, M., McDaid, D., & Park, A. L. (2015). Recovery and economics. Die Psychiatrie, 12(3), 162-166.	Knapp, M., McDaid, D., & Park, A. L. (2015). Recovery and economics. Die Psychiatrie, 12(3), 162-166.	1	1	UK	UK	2	2	International	International	2015	2015	1	1	1	1	2	2			3	3					2	2	2	2	1	A recent systematic review and narrative synthesis of descriptions and models of recovery noted that the approach ‘has been conceptualised as a vision, a philosophy, a process, an attitude, a life orientation, an outcome and a set of outcomes (30). The authors identified five ‘recovery processes that have the most proximal relevance to clinical research and practice… : connectedness; hope and opt…	1	2	2	1	1	2	2	2	2	2	2	2	2	2	2	2	6
178	Koszycki, D., Bilodeau, C., Raab‐Mayo, K., & Bradwejn, J. (2014). A multifaith spiritually based intervention versus supportive therapy for generalized anxiety disorder: A pilot randomized controlled trial. Journal of Clinical Psychology, 70(6), 489-509.	Koszycki, D., Bilodeau, C., Raab‐Mayo, K., & Bradwejn, J. (2014). A multifaith spiritually based intervention versus supportive therapy for generalized anxiety disorder: A pilot randomized controlled trial. Journal of Clinical Psychology, 70(6), 489-509.	2	2	Canada	Canada	2	2	Canada	Canada	2014	2014	1b	1b	1	1	1	1	A Multifaith Spiritually Based Intervention for Generalized Anxiety Disorder	A Multifaith Spiritually Based Intervention for Generalized Anxiety Disorder	10	10					2	2	1	1	1	Much attention has been paid to the relationship between positive mental health, religion, and spirituality in recent decades. Although not all studies agree (e.g., King, Marston, McManus, Brugha, Meltzer, & Beggington, 2013; Laurent et al., 2013; Schuurmans-Stekhoven, 2010) and a causal relationship has not been established (Miller & Thoreson, 2003), on average, crosssectional and prospective st…	1	2	2	2	2	2	2	2	2	2	2	2	2	2	2	2	7
179	Kronenberg, L. M., Verkerk-Tamminga, R., Goossens, P. J., van den Brink, W., & van Achterberg, T. (2015). Personal recovery in individuals diagnosed with substance use disorder (SUD) and co-occurring attention deficit/hyperactivity disorder (ADHD) or autism spectrum disorder (ASD). Archives of psychiatric nursing, 29(4), 242-248.	Kronenberg, L. M., Verkerk-Tamminga, R., Goossens, P. J., van den Brink, W., & van Achterberg, T. (2015). Personal recovery in individuals diagnosed with substance use disorder (SUD) and co-occurring attention deficit/hyperactivity disorder (ADHD) or autism spectrum disorder (ASD). Archives of psychiatric nursing, 29(4), 242-248.	3	3	Netherlands	Netherlands	2	2	Netherlands	Netherlands	2014	2014	1a	1a	1	1	2	2			13	13					1	2	1	1	1	Personal recovery is the newly described goal of mental health policy in many countries, including the Netherlands (GGZ Nederland, 2009; Leamy, Bird, Le Boutillier, Williams, & Slade, 2011; Schrank, Bird, Rudnick, & Slade, 2012). In the present study, the personal recovery of a specific group of dual diagnosis clients is therefore mapped: adult clients with a diagnosis of SUD in addition to an at…	3	2	2	2	2	2	2	2	2	2	2	2	2	2	2	2	7
179		Kronenberg, L. M., Verkerk-Tamminga, R., Goossens, P. J., van den Brink, W., & van Achterberg, T. (2015). Personal recovery in individuals diagnosed with substance use disorder (SUD) and co-occurring attention deficit/hyperactivity disorder (ADHD) or autism spectrum disorder (ASD). Archives of psychiatric nursing, 29(4), 242-248.		3		Netherlands		2		Netherlands		2014		1a		1		2				13						1	5	5	2	Leamy et al. (2011) have recently reviewed 15 studies addressing the stages of personal recovery and offered a synthesis based on the transtheoretical model of behavioral change (Prochaska & DIClemente, 1982). The stages of personal recovery identified in the present study and those in other studies closely correspond: (1) overwhelmed by the disability (crisis and diagnosis); (2) struggling with …			2		2		2		2		2			2		2	7
179		Kronenberg, L. M., Verkerk-Tamminga, R., Goossens, P. J., van den Brink, W., & van Achterberg, T. (2015). Personal recovery in individuals diagnosed with substance use disorder (SUD) and co-occurring attention deficit/hyperactivity disorder (ADHD) or autism spectrum disorder (ASD). Archives of psychiatric nursing, 29(4), 242-248.		3		Netherlands		2		Netherlands		2014		1a		1		2				13						2		5		The aspects of personal recovery with the most relevance for clinical research and practice are: connection, hope, identity, meaning in life, and empowerment (Leamy et al., 2011; Slade et al., 2008). These aspects differed for the two groups in our study and may explain the group differences in process and outcome.			2		2		2		2		2			2		2	6
180	Kvaale, E. P., Haslam, N., & Gottdiener, W. H. (2013). The ‘side effects’ of medicalization: A meta-analytic review of how biogenetic explanations affect stigma. Clinical psychology review, 33(6), 782-794.	Kvaale, E. P., Haslam, N., & Gottdiener, W. H. (2013). The ‘side effects’ of medicalization: A meta-analytic review of how biogenetic explanations affect stigma. Clinical psychology review, 33(6), 782-794.	2	2	Australia	Australia	2	2	International	International	2013	2013	1e	1e	1	1	2	2			1	1					2	2	1	1	1	Rekindling hope is a central process in recovery from psychological problems (Leamy, Bird, Le Boutillier, Williams, & Slade, 2011), and optimism is associated with adaptive coping behaviors (Carver, Scheier, & Segerstrom, 2010). By evoking notions of a deep-seated, fixed disease entity, biogenetic explanations for psychological problems may foster prognostic pessimism, the belief that the problem…	1	2	2	2	2	2	2	2	2	2	2	2	2	2	2	2	2
181	Lakeman, R. (2013). Mental health nurses in primary care: Qualitative outcomes of the Mental Health Nurse Incentive Program. International journal of mental health nursing, 22(5), 391-398.	Lakeman, R. (2013). Mental health nurses in primary care: Qualitative outcomes of the M ental H ealth N urse I ncentive P rogram. International journal of mental health nursing, 22(5), 391-398.	3	3	Australia	Australia	2	2	Australia	Australia	2013	2013	1a	1a	1	1	2	2			3	3					2	2	5	5	1	For example, the recognition of improved relationships, greater independence, community connection, and realization of the personal goals of consumers are consistent with recovery practices, such as promoting citizenship and supporting personally-defined recovery (Le Boutillier et al. 2011). There might be elements of the programme that particularly enable personal-recovery processes, such as con…	1	2	2	2	2	2	2	2	2	2	2	2	2	2	2	2	6
182	Lakeman, R. (2016). Paradoxes of personal responsibility in mental health care. Issues in mental health nursing, 37(12), 929-933.	Lakeman, R. (2016). Paradoxes of personal responsibility in mental health care. Issues in mental health nursing, 37(12), 929-933.	3	3	Australia	Australia	2	2	International	International	2016	2016	1	1	1	1	2	2			3	3					2	2	2	2	1	The concept of personal recovery in mental health has its origins in the alcohol and drug sector where recovery is viewed as a process and individuals are urged to take responsibility for their substance use. Leamy, Bird, Le Boutillier, Williams, and Slade (2011) identifies empowerment (which encompasses personal responsibility) as one of five categories of recovery processes derived from empiric…	1	2	2	2	2	2	2	2	2	2	2	2	2	2	2	2	6
183	Lamanna, D., Shapiro, G. K., Kirst, M., Matheson, F. I., Nakhost, A., & Stergiopoulos, V. (2018). Co‐responding police–mental health programmes: Service user experiences and outcomes in a large urban centre. International journal of mental health nursing, 27(2), 891-900.	Lamanna, D., Shapiro, G. K., Kirst, M., Matheson, F. I., Nakhost, A., & Stergiopoulos, V. (2018). Co‐responding police–mental health programmes: Service user experiences and outcomes in a large urban centre. International journal of mental health nursing, 27(2), 891-900.	3	3	Canada	Canada	2	2	Canada	Canada	2018	2018	1a	1a	1	1	2	2			1	1					1	1	5	5	1	While positive experiences were described in both co-responding and police-only team interactions, the more variable quality of police-only interactions described might be attributed to differences in responders’ training, culture, and skills. Literature on police services suggests that officers generally aim to gain control during an interaction (Alpert et al. 2004), in contrast to mental health…	1	2	2	2	2	2	2	2	2	2	2	2	2	2	2	2	5
184	Lamanna, D., Stergiopoulos, V., Durbin, J., O'campo, P., Poremski, D., & Tepper, J. (2018). Promoting continuity of care for homeless adults with unmet health needs: The role of brief interventions. Health & social care in the community, 26(1), 56-64.	Lamanna, D., Stergiopoulos, V., Durbin, J., O'campo, P., Poremski, D., & Tepper, J. (2018). Promoting continuity of care for homeless adults with unmet health needs: The role of brief interventions. Health & social care in the community, 26(1), 56-64.	12	12	Canada	Canada	2	2	Canada	Canada	2018	2018	1a	1a	1	1	1	1	Co-ordinated Access to Care for Homeless People (CATCH)	Co-ordinated Access to Care for Homeless People (CATCH)	1	1					2	2	5	5	1	Our findings highlight that timely service provision within the brief intervention and through referrals to long-term services led to prompt attention to acute and chronic health conditions, relieved stress, and encouraged hopefulness and motivation to sustain engagement in the help-seeking process. Conceptual models of recovery consistently highlight the importance of hope and goal-setting (Leam…	1	2	2	2	2	2	2	2	2	2	2	2	2	2	2	2	2
185	Lamont, E., Harris, J., McDonald, G., Kerin, T., & Dickens, G. L. (2017). Qualitative investigation of the role of collaborative football and walking football groups in mental health recovery. Mental Health and Physical Activity, 12, 116-123.	Lamont, E., Harris, J., McDonald, G., Kerin, T., & Dickens, G. L. (2017). Qualitative investigation of the role of collaborative football and walking football groups in mental health recovery. Mental Health and Physical Activity, 12, 116-123.	12	12	UK	UK	2	2	UK	UK	2017	2017	1a	1a	1	1	2	2			2	2					1	1	5	5	2	The role that mental health services have in promoting personal recovery is still evolving, creating some confusion about best practice (Slade et al., 2014). However, supporting individuals in developing so-called CHIME elements of connectedness, hope and optimism, identity, meaning in life, and empowerment (Leamy et al., 2011) are central. Likewise, Le Boutillier et al. (2011) regard citizenship…	2	2	2	2	2	2	2	2	2	2	2	2	2	2	1	1	6
185		Lamont, E., Harris, J., McDonald, G., Kerin, T., & Dickens, G. L. (2017). Qualitative investigation of the role of collaborative football and walking football groups in mental health recovery. Mental Health and Physical Activity, 12, 116-123.		12		UK		2		UK		2017		1a		1		2				2						2		5		These interlinked theories provide evidence to guide the development of a recovery focus in services and resonate with the findings of our current study. They also highlight the importance of having a workforce who are knowledgeably equipped to work collaboratively with service users to develop services in such a way that aligns with recovery practice frameworks (Leamy et al., 2011; Le Boutillier…			2		2		2		2		2			2		2	7
186	Lassenius, O. (2014). Being physically active: a bodily anchorage on the journey for recovery in mental ill-health. Inst för neurobiologi, vårdvetenskap och samhälle/Dept of Neurobiology, Care Sciences and Society.	Lassenius, O. (2014). Being physically active: a bodily anchorage on the journey for recovery in mental ill-health. Inst för neurobiologi, vårdvetenskap och samhälle/Dept of Neurobiology, Care Sciences and Society.	2	2	Sweden	Sweden	2	2	Sweden	Sweden	2014	2014	5	5	1	1	2	2			1	1					1	2	2	2	2	The understanding of recovery as a process should be grounded in the perspective of lived experiences (Slade, Williams et al., 2012) and several reviews have been conducted in order to compile the state of knowledge of the concept (Leamy, Bird, Le Boutilier, Williams & Slade, 2011; Slade, Leamy et al., 2012). Leamy and colleagues (2011) state that a recognition of recovery as a personal journey c…	2	2	2	2	2	2	2	2	2	2	2	2	2	2	2	2	7
186		Lassenius, O. (2014). Being physically active: a bodily anchorage on the journey for recovery in mental ill-health. Inst för neurobiologi, vårdvetenskap och samhälle/Dept of Neurobiology, Care Sciences and Society.		2		Sweden		2		Sweden		2014		5		1		2				1						1		2		The understanding of recovery as a process should be grounded in the perspective of lived experiences (Slade, Williams et al., 2012) and several reviews have been conducted in order to compile the state of knowledge of the concept (Leamy, Bird, Le Boutilier, Williams & Slade, 2011; Slade, Leamy et al., 2012). Leamy and colleagues (2011) state that a recognition of recovery as a personal journey c…			2		2		2		2		2			2		2	6
187	Law, H., Neil, S. T., Dunn, G., & Morrison, A. P. (2014). Psychometric properties of the questionnaire about the process of recovery (QPR). Schizophrenia research, 156(2-3), 184-189.	Law, H., Neil, S. T., Dunn, G., & Morrison, A. P. (2014). Psychometric properties of the questionnaire about the process of recovery (QPR). Schizophrenia research, 156(2-3), 184-189.	1	1	UK	UK	2	2	UK	UK	2014	2014	1a	1a	1	1	2	2			2	2					1	1	1	1	1	Personal factors such as hope, empowerment and determination appear to be a key part of the recovery process, as well as social factors such as external support (Deegan, 1988; Leete, 1989; Mead and Copeland, 2000; Ralph, 2000; Ridgeway, 2001; Pitt et al., 2007). A recent systematic review and synthesis led to the development of a conceptual framework of recovery with five core processes: connecte…	2	2	2	1	1	2	2	2	2	2	2	2	2	2	1	1	6
187		Law, H., Neil, S. T., Dunn, G., & Morrison, A. P. (2014). Psychometric properties of the questionnaire about the process of recovery (QPR). Schizophrenia research, 156(2-3), 184-189.		1		UK		2		UK		2014		1a		1		2				2						2	5	5	1	The significant inverse relationships between the QPR and symptoms of psychosis support the assumption that symptom reduction is associated with increased recovery (National Institute for Health and Clinical Excellence, 2010). Items on the QPR were consistent with key themes identified in the recovery literature, such as hope, meaning, empowerment, connectedness, identity and external support (De…			2		2		2		2		2			2		2	6
188	Law, H., Shryane, N., Bentall, R. P., & Morrison, A. P. (2016). Longitudinal predictors of subjective recovery in psychosis. The British Journal of Psychiatry, 209(1), 48-53. in psychosis	Law, H., Shryane, N., Bentall, R. P., & Morrison, A. P. (2016). Longitudinal predictors of subjective recovery in psychosis. The British Journal of Psychiatry, 209(1), 48-53. in psychosis	1	1	UK	UK	2	2	UK	UK	2016	2016	1a	1a	1	1	2	2			2	2					1	1	5	5	1	Several qualitative research studies have been conducted including a service user-led study which revealed themes of rebuilding self, rebuilding life and hope for a better future as central to the recovery process.5 A recent systematic review of recovery resulted in the ‘CHIME’ conceptual framework of recovery with five core processes: connectedness, hope, identity, meaning and empowerment. 24 Ou…	1	2	2	1	1	2	2	2	2	2	2	2	2	2	1	1	6
189	Law, H. L. (2014). Understanding Recovery in Psychosis (Doctoral dissertation, University of Manchester).	Law, H. L. (2014). Understanding Recovery in Psychosis (Doctoral dissertation, University of Manchester).	2	2	UK	UK	2	2	UK	UK	2014	2014	5	5	1	1	2	2			2	2					1	1	2	2	3	An alternative model was developed using a systematic review and narrative synthesis method (Leamy, Bird, Le Boutillier, Williams, & Slade, 2011). This approach result in thirteen characteristics of recovery, five process of recovery and recovery stage descriptions which mapped onto the transtheoretical model of change.	7	2	2	1	1	2	2	2	2	2	2	2	2	2	1	2	7
189		Law, H. L. (2014). Understanding Recovery in Psychosis (Doctoral dissertation, University of Manchester).		2		UK		2		UK		2014		5		1		2				2						2		2		A significant limitation of the stages approach appears to be the lack of consensus regarding the number of stages which was apparent in both these studies (Andresen et al., 2006; Leamy et al., 2011). There is also a lack of evidence to support the notion that individuals move through these stages in sequence, or whether it is possible that people fluctuate between the stages.			2		2		2		2		2			2		2	7
189		Law, H. L. (2014). Understanding Recovery in Psychosis (Doctoral dissertation, University of Manchester).		2		UK		2		UK		2014		5		1		2				2						1		2		There is also a lack of evidence to support the notion that individuals move through these stages in sequence, or whether it is possible that people fluctuate between the stages. Leamy and colleagues (2011) note that it may be more helpful to begin addressing service level questions and evaluations, rather than pursuing consensus over models of recovery.			2		2		2		2		2			2		2	7
189		Law, H. L. (2014). Understanding Recovery in Psychosis (Doctoral dissertation, University of Manchester).		2		UK		2		UK		2014		5		1		2				2						1	1	1	1	Personal factors such as hope, empowerment and determination appear to be a key part of the recovery process, as well as social factors such as external support (Deegan, 1988; Leete, 1989; Mead & Copeland, 2000; Pitt et al., 2007; Ralph, 2000; Ridgeway, 2001). A recent systematic review and synthesis led to the development of a conceptual 100 framework of recovery with five core process: connecte…			2		1		2		2		2			2		1	6
189		Law, H. L. (2014). Understanding Recovery in Psychosis (Doctoral dissertation, University of Manchester).		2		UK		2		UK		2014		5		1		2				2						2	5	5	3	The significant inverse relationships between the QPR and symptoms of psychosis support the assumption that symptom reduction is associated with increased recovery (National Institute for Health & Clinical Excellence, 2010). Items on the QPR were consistent with key themes identified in the recovery literature, such as hope, meaning, empowerment, connectedness, identity and external support (Deeg…			2		2		2		2		2			2		2	6
189		Law, H. L. (2014). Understanding Recovery in Psychosis (Doctoral dissertation, University of Manchester).		2		UK		2		UK		2014		5		1		2				2						1		5		Several qualitative research studies have been conducted including a user-led study which revealed themes of rebuilding self, rebuilding life and hope for a better future as central to the recovery process (Pitt et al., 2007). A recent systematic review of recovery resulted in the “CHIME” conceptual framework of recovery with five core process: connectedness, hope, identity, meaning and empowerme…			2		1		2		2		2			2		1	6
189		Law, H. L. (2014). Understanding Recovery in Psychosis (Doctoral dissertation, University of Manchester).		2		UK		2		UK		2014		5		1		2				2						1		5		A recent review suggested the ‘CHIME’ framework of recovery: connectedness, hope, identity, meaning and empowerment (Leamy et al., 2011). The findings in this thesis map onto this framework and suggest psychological factors which may be related to these recovery processes.			2		2		2		2		2			2		1	6
190	Le Boutillier, C., Chevalier, A., Lawrence, V., Leamy, M., Bird, V. J., Macpherson, R., ... & Slade, M. (2015). Staff understanding of recovery-orientated mental health practice: a systematic review and narrative synthesis. Implementation Science, 10(1), 87.	Le Boutillier, C., Chevalier, A., Lawrence, V., Leamy, M., Bird, V. J., Macpherson, R., ... & Slade, M. (2015). Staff understanding of recovery-orientated mental health practice: a systematic review and narrative synthesis. Implementation Science, 10(1), 87.	12	12	UK	UK	1	1	International	International	2015	2015	1e	1e	1	1	2	2			3	3					2	2	1	1	1	transformation in mental health systems is underway internationally, towards a focus on promoting recovery [1, 2]. Whilst the recovery process for individuals is influenced by more than their contact with mental health care, services will contribute to many people’s recovery experience [3, 4].	1	2	2	2	2	2	2	2	2	2	2	2	2	2	2	2	7
191	Le Boutillier, C., Slade, M., Lawrence, V., Bird, V. J., Chandler, R., Farkas, M., ... & Shepherd, G. (2015). Competing priorities: staff perspectives on supporting recovery. Administration and Policy in Mental Health and Mental Health Services Research, 42(4), 429-438.	Le Boutillier, C., Slade, M., Lawrence, V., Bird, V. J., Chandler, R., Farkas, M., ... & Shepherd, G. (2015). Competing priorities: staff perspectives on supporting recovery. Administration and Policy in Mental Health and Mental Health Services Research, 42(4), 429-438.	12	12	UK	UK	1	1	UK	UK	2015	2015	1a	1a	1	1	2	2			3	3					1	1	1	1	1	Recovery is a unique, personal self-directed process of transformation, and discovery of a new self to overcome mental illness and reclaim control and responsibility for one’s life decisions (Anthony 1993). It is a journey of hope and empowerment, connectedness, identity, and meaning and purpose (Leamy et al. 2011).	2	2	2	2	2	2	2	2	2	2	2	2	2	2	2	2	6
191		Le Boutillier, C., Slade, M., Lawrence, V., Bird, V. J., Chandler, R., Farkas, M., ... & Shepherd, G. (2015). Competing priorities: staff perspectives on supporting recovery. Administration and Policy in Mental Health and Mental Health Services Research, 42(4), 429-438.		12		UK		1		UK		2015		1a		1		2				3						1	5	5	1	Parallels can be drawn with service user perspectives on supporting recovery. For example, the recovery concept, initially a service user defined phenomena, is itself made up of multiple and often contested meanings (Leamy et al. 2011). Service users report that recovery has become ‘hijacked’,			2		2		2		2		2			2		2	7
192	Leamy, M., Clarke, E., Le Boutillier, C., Bird, V., Choudhury, R., Macpherson, R., ... & Slade, M. (2016). Recovery practice in community mental health teams: national survey. The British Journal of Psychiatry, 209(4), 340-346.	Leamy, M., Clarke, E., Le Boutillier, C., Bird, V., Choudhury, R., Macpherson, R., ... & Slade, M. (2016). Recovery practice in community mental health teams: national survey. The British Journal of Psychiatry, 209(4), 340-346.	1	1	UK	UK	1	1	UK	UK	2016	2016	1a	1a	1	1	2	2			2	2					1	1	5	5	1	To our knowledge, this is the first empirical study that has found an association between service user perceptions of recovery orientation and their own personal recovery. Key recovery outcomes are connectedness (i.e. social inclusion), hope, a positive identity, meaning and purpose and empowerment.15 A moderate evidence base indicates that the relationship between these recovery outcomes and tra…	1	2	2	2	2	2	2	2	2	2	2	2	2	2	2	2	6
193	Leitan, N. D., Michalak, E. E., Berk, L., Berk, M., & Murray, G. (2015). Optimizing delivery of recovery‐oriented online self‐management strategies for bipolar disorder: a review. Bipolar disorders, 17(2), 115-127.	Leitan, N. D., Michalak, E. E., Berk, L., Berk, M., & Murray, G. (2015). Optimizing delivery of recovery‐oriented online self‐management strategies for bipolar disorder: a review. Bipolar disorders, 17(2), 115-127.	1	1	Australia	Australia	2	2	International	International	2015	2015	1d	1d	1	1	2	2			2	2					1	1	2	2	1	Recovery refers not only to overcoming negative consequences of the disorder, but also to the positive goals of attaining a sense of agency and a meaningful life (10). Commonly recognized elements of recovery are connectedness, hope and optimism, identity, meaning in life and empowerment (giving the acronym CHIME) (11).	1	2	2	2	2	2	2	2	2	2	2	2	2	2	1	1	6
194	Leith, J. E. (2014). Recovery and transformations from loss in adults with serious mental illness (Doctoral dissertation, Bowling Green State University).	Leith, J. E. (2014). Recovery and transformations from loss in adults with serious mental illness (Doctoral dissertation, Bowling Green State University).	12	12	USA	USA	2	2	USA	USA	2014	2014	5	5	1	1	2	2			2	2					1	1	2	2	2	The present study examined perceptions of recovery among individuals with serious mental illness under the framework of both process-based and stage-based conceptualizations of recovery (Silverstein & Bellack, 2008; Young & Bullock, 2003; Andresen, Caputi, & Oades, 2003). As mentioned previously, this framework allowed for a delineation of distinct notions of recovery, given that it has been conc…	3	2	2	2	2	2	2	2	2	2	2	2	2	2	2	2	7
194		Leith, J. E. (2014). Recovery and transformations from loss in adults with serious mental illness (Doctoral dissertation, Bowling Green State University).		12		USA		2		USA		2014		5		1		2				2						1		2		The stage model views recovery an ongoing and fluid process, rather than a single outcome or static state (Andresen, Oades, & Caputi, 2011). Recovery stages offer a framework for guiding stage-specific clinical interventions and evaluation strategies (Leamy, et al., 2011). In contrast, Young and Bullock (2003) conceptualize mental health recovery as a single outcome comprised of a multiple proces…			2		2		2		2		2			2		2	6
194		Leith, J. E. (2014). Recovery and transformations from loss in adults with serious mental illness (Doctoral dissertation, Bowling Green State University).		12		USA		2		USA		2014		5		1		2				2						1	5	5	1	The MHRM represents a measure of the locus of recovery, viewing recovery as a single outcome comprised of multiple processes (Young and Bullock, 2003), whereas the STORI assesses the temporal nature of recovery, viewing recovery as an ongoing and fluid process that changes in stage-like patterns over time (Andresen, Oades, & Caputi, 2011). Given that recovery has been conceptualized as both an ou…			2		2		2		2		2			2		2	7
195	Lelivelt, A. (2017). The Lure and Lore of Lunacy.	Lelivelt, A. (2017). The Lure and Lore of Lunacy.	9	9	Netherlands	Netherlands	2	2	Netherlands	Netherlands	2017	2017	9	9	2	2	2	2			2	2					1	2	2	2	2	Recovery processes are of a highly individual, and some would say “non-linear” nature (Amering, 2009), which adds to the overall intangible nature of the concept. It is however, widely agreed upon that the concept of recovery in any case includes the elements of hope, identity, direct and indirect meaning, and responsibility as outlined by Slade (2009). and corroborated empirically by Leamy, Bird…	2	2	2	2	2	2	2	2	2	2	2	2	2	2	2	2	.
195		Lelivelt, A. (2017). The Lure and Lore of Lunacy.		9		Netherlands		2		Netherlands		2017		9		2		2				2						1		2		An extensive systema_c literature review by Leamy et al. (2011) underscores the importance of spirituality for recovery from mental illness: out of the 87 publica_ons on personal recovery they reviewed, 36 (41%) indicated spirituality to be part of the meaning making process of recovery. By contrast, a qualita_ve analysis of 45 personal accounts in recovery from severe mental illness by Wisdom, B…			2		2		2		2		2			2		2	7
196	Leonhardt, B. L., Huling, K., Hamm, J. A., Roe, D., Hasson-Ohayon, I., McLeod, H. J., & Lysaker, P. H. (2017). Recovery and serious mental illness: a review of current clinical and research paradigms and future directions. Expert review of neurotherapeutics, 17(11), 1117-1130.	Leonhardt, B. L., Huling, K., Hamm, J. A., Roe, D., Hasson-Ohayon, I., McLeod, H. J., & Lysaker, P. H. (2017). Recovery and serious mental illness: a review of current clinical and research paradigms and future directions. Expert review of neurotherapeutics, 17(11), 1117-1130.	17	17	USA	USA	2	2	International	International	2017	2017	1d	1d	1	1	2	2			3	3					1	1	2	2	1	Leamy and colleagues [46] compiled results from several such studies and noted recurrent themes across countries that individuals with SMI describe recovery as consisting of connectedness to others, hope for the future, a sense of identity, feeling empowered to make one’s own decisions, and the sense of a meaningful life. Jose et al. [47] similarly reviewed 25 studies that interviewed consumers a…	1	2	2	2	2	2	2	2	2	2	2	2	2	2	2	2	6
197	Lesser, J., & Paleo, J. (2016). Teaching nursing students the value of person-centered, recovery-oriented relationships. Issues in mental health nursing, 37(6), 436-439.	Lesser, J., & Paleo, J. (2016). Teaching nursing students the value of person-centered, recovery-oriented relationships. Issues in mental health nursing, 37(6), 436-439.	3	3	USA	USA	2	2	International	International	2016	2016	1	1	1	1	2	2			3	3					1	1	2	2	3	The purpose of a review conducted by Leamy, Bird, Le Boutillier, Williams, and Slade (2011) was to synthesize published description and models of personal recovery into an empirically based conceptual framework. The emergent framework included the following two components: characteristics of the recovery journey (Table 1), and categories of recovery processes (Table 2).	3	2	2	2	2	2	2	2	2	2	2	2	2	2	2	2	7
197		Lesser, J., & Paleo, J. (2016). Teaching nursing students the value of person-centered, recovery-oriented relationships. Issues in mental health nursing, 37(6), 436-439.		3		USA		2		International		2016		1		1		2				3						1		2		TABLE 1 Characteristics of the Recovery Journey Recovery is an active process. Recovery is an individual and unique non-linear process. Recovery is a journey that has stages or phases. Recovery is a struggle. Recovery is a multidimensional process. Recovery is a life-changing experienced. Recovery is a process aided by a supportive and healing environment. Recovery is a trial and error process.			2		2		2		2		2			2		2	7
197		Lesser, J., & Paleo, J. (2016). Teaching nursing students the value of person-centered, recovery-oriented relationships. Issues in mental health nursing, 37(6), 436-439.		3		USA		2		International		2016		1		1		2				3						1		2		TABLE 2 Categories of Recovery Processes Connectedness Hope and optimism about the future Rebuilding/redefining a positive sense of identity Finding meaning in life Empowerment			2		2		2		2		2			2		2	6
198	Lewis-Holmes, E. (2016). " They’ve been there, they know”. How mental health service users think about mental health staff with lived experience (Doctoral dissertation, Royal Holloway, University of London).	Lewis-Holmes, E. (2016). " They’ve been there, they know”. How mental health service users think about mental health staff with lived experience (Doctoral dissertation, Royal Holloway, University of London).	2	2	UK	UK	2	2	UK	UK	2016	2016	5	5	1	1	2	2			1	1					1	1	5	5	2	Clients defined a helpful relationship as one in which they felt they were treated as a person. This reflects findings from the peer worker literature, where the mutuality of the relationship with the peer worker is thought to be helpful (Miyamoto and Sono, 2012) and is underpinned by ideas in a recovery framework where the development of a positive self-identity (rather than as a “patient”) is t…	2	2	2	2	2	2	2	2	2	2	2	2	2	2	2	2	6
198		Lewis-Holmes, E. (2016). " They’ve been there, they know”. How mental health service users think about mental health staff with lived experience (Doctoral dissertation, Royal Holloway, University of London).		2		UK		2		UK		2016		5		1		2				1						2		5		Hope is seen as a key component in many conceptualisations of recovery in mental health (e.g. Bonney & Stickley, 2008; Leamy, et al., 2011). Thus, it would make sense that practitioner behaviour which is likely to increase hope, such as a well thought-out disclosure of a relevant lived experience to the right client (where worry is minimized), is encouraged, and clear guidance given about when a …			2		2		2		2		2			2		2	2
199	Lim, M. H., Gleeson, J. F., Alvarez-Jimenez, M., & Penn, D. L. (2018). Loneliness in psychosis: a systematic review. Social psychiatry and psychiatric epidemiology, 1-18.	Lim, M. H., Gleeson, J. F., Alvarez-Jimenez, M., & Penn, D. L. (2018). Loneliness in psychosis: a systematic review. Social psychiatry and psychiatric epidemiology, 1-18.	1	1	Australia	Australia	2	2	International	International	2018	2018	1e	1e	1	1	2	2			2	2					1	1	5	5	1	While increasing social connectedness has been highlighted as a potential targeted area for recovery in individuals with psychosis [84], there is still a paucity of research that has examined how loneliness can be mitigated. One plausible explanation is that it may be assumed that loneliness resolves once an individual receives appropriate mental health treatment, or resolves once an individual p…	1	2	2	2	2	2	2	2	2	2	2	2	2	2	2	2	1
200	Lim, M. H., Rodebaugh, T. L., Zyphur, M. J., & Gleeson, J. F. (2016). Loneliness over time: The crucial role of social anxiety. Journal of abnormal psychology, 125(5), 620.	Lim, M. H., Rodebaugh, T. L., Zyphur, M. J., & Gleeson, J. F. (2016). Loneliness over time: The crucial role of social anxiety. Journal of abnormal psychology, 125(5), 620.	2	2	USA	USA	2	2	USA	USA	2016	2016	1a	1a	1	1	2	2			22	22					1	1	5	5	1	Our results provide some hope that successfully targeting loneliness may also reduce mental health symptom severity. Indeed, increasing one’s social connectedness has been posited to be a way to facilitate recovery in people with serious mental illnesses (Leamy, Bird, Le Boutillier, Williams, & Slade, 2011; Meyer, Johnson, Parks, Iwanski, & Penn, 2012). The prevention of social relationship defic…	1	2	2	2	2	2	2	2	2	2	2	2	2	2	2	2	1
201	Lim, M. S. M., Byrne, A., Shieh, J., Hồ, Q. T., & Mason, O. (2017). Validation of a Vietnamese Mental Health Recovery Scale for Vietnamese refugees. Journal of Psychosocial Rehabilitation and Mental Health, 4(2), 135-145.	Lim, M. S. M., Byrne, A., Shieh, J., Hồ, Q. T., & Mason, O. (2017). Validation of a Vietnamese Mental Health Recovery Scale for Vietnamese refugees. Journal of Psychosocial Rehabilitation and Mental Health, 4(2), 135-145.	12	12	Singapore	Singapore	2	2	UK	UK	2017	2017	1a	1a	1	1	2	2			26	26					1	1	1	1	2	Mental health recovery, as conceived by the biomedical (disease) model, is equated with the reduction of psychiatric symptoms on diagnostic tests (reviewed by [1]). Though these efforts to reduce distress and disability are worthy goals, they often discount service users’ perspectives and result in a narrowed understanding of health and wellness [2].	4	2	2	2	2	2	2	2	2	2	2	2	2	2	1	2	6
201		Lim, M. S. M., Byrne, A., Shieh, J., Hồ, Q. T., & Mason, O. (2017). Validation of a Vietnamese Mental Health Recovery Scale for Vietnamese refugees. Journal of Psychosocial Rehabilitation and Mental Health, 4(2), 135-145.		12		Singapore		2		UK		2017		1a		1		2				26						1		1		A qualitative synthesis of recovery processes in the literature has confirmed the cultural-dependence of recovery concepts. For example, people from black and minority ethnic backgrounds were more likely to emphasise the role of spirituality, community, and stigma in their recovery compared to English-speaking groups [1].			2		2		2		2		2			2		2	6
201		Lim, M. S. M., Byrne, A., Shieh, J., Hồ, Q. T., & Mason, O. (2017). Validation of a Vietnamese Mental Health Recovery Scale for Vietnamese refugees. Journal of Psychosocial Rehabilitation and Mental Health, 4(2), 135-145.		12		Singapore		2		UK		2017		1a		1		2				26						1	3	3	1	Focus group conversations were used to generate and elaborate on recovery content domains and existing conceptual frameworks for recovery found in the literature (e.g., the CHIME framework which is an acronym for the constructs of Connectedness, Hope and optimism, Identity, Meaning in life and Empowerment) [1] were not used as a guide to the discussion to avoid narrowing the discussion prematurel…			2		2		2		2		2			2		1	6
201		Lim, M. S. M., Byrne, A., Shieh, J., Hồ, Q. T., & Mason, O. (2017). Validation of a Vietnamese Mental Health Recovery Scale for Vietnamese refugees. Journal of Psychosocial Rehabilitation and Mental Health, 4(2), 135-145.		12		Singapore		2		UK		2017		1a		1		2				26						1	4	4	1	The recovery themes identified in the VRS are therefore understood with this backdrop of significant personal, social and cultural loss and exclusion. Recovery processes of the VRS—meaningful social roles and interactions, self-management of problems, and spiritual attitudes and living —qualitatively overlap with processes of personal recovery identified in the English literature (cf. the CHIME f…			2		2		2		2		2			2		1	6
202	Lim, M. W., Remington, G., & Lee, J. (2017). Personal Recovery in Serious Mental Illness: Making Sense of the Concept. Annals of the Academy of Medicine, Singapore, 46(1), 29.	Lim, M. W., Remington, G., & Lee, J. (2017). Personal Recovery in Serious Mental Illness: Making Sense of the Concept. Annals of the Academy of Medicine, Singapore, 46(1), 29.	17	17	Singapore	Singapore	2	2	International	International	2017	2017	1f	1f	1	1	2	2			3	3					1	1	2	2	2	The other form of recovery, as reported by mental health consumers, tells of an idiosyncratic and subjective story of recovery, termed as “personal recovery”.3 Commonly cited descriptions describe it as: “a deeply personal, unique process of changing one’s attitudes, values, feelings, goals, skills, and/or roles.	2	2	2	2	2	2	2	2	2	2	2	2	2	2	2	2	7
202		Lim, M. W., Remington, G., & Lee, J. (2017). Personal Recovery in Serious Mental Illness: Making Sense of the Concept. Annals of the Academy of Medicine, Singapore, 46(1), 29.		17		Singapore		2		International		2017		1f		1		2				3						1		2		This is possible as the recovering individual whom still possesses self-righting capacities and inherent growth potential,5 recognises that one is still a whole person despite the psychiatric disability and thus, the newly expanded self can manage by minimising the illness into one aspect of a multidimensional self and through pulling all available resources together. In all, one rises to a highe…			2		2		2		2		2			2		2	7
203	Lloyd, J. (2014). Caring for people with dementia: positive aspects, self-compassion and coping (Doctoral dissertation, University of Warwick).	Lloyd, J. (2014). Caring for people with dementia: positive aspects, self-compassion and coping (Doctoral dissertation, University of Warwick).	6	6	UK	UK	2	2	UK	UK	2014	2014	5	5	1	1	2	2			5	5					1	1	2	2	1	Within these models, people’s ‘presenting problems’ are not assumed to be independent of their experiences, but are seen to be very much influenced by the context of their beliefs, relationships and values. Similarly, recovery is not simply the alleviation of symptoms, but is a far more complex and individual process involving the development of positive self identity (Leamy, Bird, Le Boutillier,…	1	2	2	2	2	2	2	2	2	2	2	2	2	2	2	2	7
204	Lloyd-Evans, B., Mayo-Wilson, E., Harrison, B., Istead, H., Brown, E., Pilling, S., ... & Kendall, T. (2014). A systematic review and meta-analysis of randomised controlled trials of peer support for people with severe mental illness. BMC psychiatry, 14(1), 39.	Lloyd-Evans, B., Mayo-Wilson, E., Harrison, B., Istead, H., Brown, E., Pilling, S., ... & Kendall, T. (2014). A systematic review and meta-analysis of randomised controlled trials of peer support for people with severe mental illness. BMC psychiatry, 14(1), 39.	1	1	UK	UK	2	2	International	International	2014	2014	1e	1e	1	1	2	2			2	2					1	1	5	5	1	Studies of mutual or uni-directional peer support, where analyses could be carried out, provide little evidence that peer support improves service users’ hospitalisation, overall symptoms or satisfaction outcomes as an addition to treatment as usual. There were some positive results for outcomes specifically relating to a recovery process, i.e. self rated recovery, hope and empowerment [53]. Thes…	1	2	2	2	2	2	2	2	2	2	2	2	2	2	2	2	.
205	Lofthus, A. M., Westerlund, H., Bjørgen, D., Lindstrøm, J. C., Lauveng, A., Rose, D., ... & Heiervang, K. (2018). Recovery concept in a Norwegian setting to be examined by the assertive community treatment model and mixed methods. International journal of mental health nursing, 27(1), 147-157.	Lofthus, A. M., Westerlund, H., Bjørgen, D., Lindstrøm, J. C., Lauveng, A., Rose, D., ... & Heiervang, K. (2018). Recovery concept in a Norwegian setting to be examined by the assertive community treatment model and mixed methods. International journal of mental health nursing, 27(1), 147-157.	3	3	Norway	Norway	2	2	Norway	Norway	2018	2018	1a	1a	1	1	2	2			1	1					1	1	1	1	1	‘Recovery’ is a fragmented concept, the implications of which are subject to debate, both for the individual and for the mental health services (Davidson 2003; Harper & Speed 2012).Leamy et al. (2011) summarize recovery as follows in their systematic review: ‘The recovery processes that have the most proximal relevance to clinical research and practice are: connectedness; hope and optimism about …	3	2	2	1	1	2	2	2	2	2	2	2	2	2	1	1	6
205		Lofthus, A. M., Westerlund, H., Bjørgen, D., Lindstrøm, J. C., Lauveng, A., Rose, D., ... & Heiervang, K. (2018). Recovery concept in a Norwegian setting to be examined by the assertive community treatment model and mixed methods. International journal of mental health nursing, 27(1), 147-157.		3		Norway		2		Norway		2018		1a		1		2				1						1	3	3	1	Process of Recovery (QPR) was used (Neil et al. 2009, 2013). As this was the first time QPR was used in a Norwegian context, a translation was provided by the project team. QPR is a 5-point Likert scale, and has been validated as a useful recovery tool (Law et al. 2012; Shanks et al. 2013). It rates interpersonal and intrapersonal factors, and covers a spectrum of important recovery issues (Leamy…			2		2		2		2		2			2		2	7
205		Lofthus, A. M., Westerlund, H., Bjørgen, D., Lindstrøm, J. C., Lauveng, A., Rose, D., ... & Heiervang, K. (2018). Recovery concept in a Norwegian setting to be examined by the assertive community treatment model and mixed methods. International journal of mental health nursing, 27(1), 147-157.		3		Norway		2		Norway		2018		1a		1		2				1						1	5	5	1	Professionalism and evidence- based practices may be important factors that promote and/or inhibit personal change and recovery. The CHIME model shows personal aspects of the recovery (Leamy et al. 2011). These elements are present in the QPR (Neil et al. 2009).			2		2		2		2		2			2		1	6
206	Longden, E. (2017). Listening to the Voices People Hear: Auditory Hallucinations Beyond a Diagnostic Framework. Journal of Humanistic Psychology, 57(6), 573-601.	Longden, E. (2017). Listening to the Voices People Hear: Auditory Hallucinations Beyond a Diagnostic Framework. Journal of Humanistic Psychology, 57(6), 573-601.	2	2	UK	UK	2	2	International	International	2017	2017	1	1	1	1	2	2			2	2					2	2	2	2	1	In turn, the role of explanatory frameworks has been examined under the broader concept of “psychological adjustment,” with evidence to suggest that perceiving psychotic experience as related to life context and a latent source of insight into psychosocial problems may be more conducive to long-term recovery prospects than viewing symptoms as globally damaging and causally independent from one’s …	1	2	2	2	2	2	2	1	2	2	2	1	2	2	2	2	.
207	Loos, S., Clarke, E., Jordan, H., Puschner, B., Fiorillo, A., Luciano, M., ... & Rössler, W. (2017). Recovery and decision-making involvement in people with severe mental illness from six countries: a prospective observational study. BMC psychiatry, 17(1), 38.	Loos, S., Clarke, E., Jordan, H., Puschner, B., Fiorillo, A., Luciano, M., ... & Rössler, W. (2017). Recovery and decision-making involvement in people with severe mental illness from six countries: a prospective observational study. BMC psychiatry, 17(1), 38.	1	1	Germany	Germany	2	2	International	International	2017	2017	1a	1a	1	1	2	2			2	2					1	1	1	1	2	Converting this policy rhetoric into clinical practice has proved challenging, partly because the policy is not yet matched by a strong evidence base [2]. Syntheses are now beginning to be published addressing the concept of personal recovery [3] and its relation to outcome e.g. quality of life [4], specific pro-recovery interventions such as peer support [5], and implications for services [6]. H…	2	2	2	2	2	2	2	2	2	1	2	1	2	2	1	2	7
207		Loos, S., Clarke, E., Jordan, H., Puschner, B., Fiorillo, A., Luciano, M., ... & Rössler, W. (2017). Recovery and decision-making involvement in people with severe mental illness from six countries: a prospective observational study. BMC psychiatry, 17(1), 38.		1		Germany		2		International		2017		1a		1		2				2						1		1		More and different research is needed. Why different? Best available evidence indicates the key processes involved in recovery which are Connectedness (“community integration” in North America, “social inclusion” in the UK, continental Europe and Australia), Hope and optimism about the future, a positive non-stigmatised Identity, Meaning in life, and Empowerment—the CHIME Framework [3]. This fram…			2		2		2		1		1			2		1	6
208	Lord, A. (2016). Integrating risk, the Good Lives Model and recovery for mentally disordered sexual offenders. Journal of Sexual Aggression, 22(1), 107-122.	Lord, A. (2016). Integrating risk, the Good Lives Model and recovery for mentally disordered sexual offenders. Journal of Sexual Aggression, 22(1), 107-122.	6	6	UK	UK	2	2	International	International	2016	2016	1	1	1	1	2	2			1	1					1	1	2	2	3	Common antecedents include hope about change, a secure base that encompasses financial and occupational security, self-acceptance, supportive relationships, social inclusion, coping strategies and meaningful recovery expectations. Leamy, Bird, Le Boutillier, Williams, and Slade (2011) suggest similar antecedents: connectedness (social support), hope and optimism, identity (being rebuilt in recove…	3	2	2	2	2	2	2	2	2	2	2	2	2	2	2	2	6
208		Lord, A. (2016). Integrating risk, the Good Lives Model and recovery for mentally disordered sexual offenders. Journal of Sexual Aggression, 22(1), 107-122.		6		UK		2		International		2016		1		1		2				1						1		2		Each model proposes learning to live with the negative/debilitating aspects of both sexual offending and mental disorder through enhancing “strengths” (e.g. Leamy et al., 2011) rather than being preoccupied solely with risks or avoidance goals (Mann, Webster, Schofield, & Marshal, 2004). Recovery and GLM suggest that life goals are best met in a sustainable way through healthy lifestyles and by m…			2		2		2		2		2			2		2	7
208		Lord, A. (2016). Integrating risk, the Good Lives Model and recovery for mentally disordered sexual offenders. Journal of Sexual Aggression, 22(1), 107-122.		6		UK		2		International		2016		1		1		2				1						1		2		Recovery can be facilitated by ‘recovery-promoting relationships’ with mental health workers who are able to promote understanding of values and treatment preferences, assess client strengths and support goal-striving (Leamy et al., 2011). This has striking parallels with ‘Circles of Support and Accountability’ for sexual offenders living in the community (Bates, McRae, Williams, & Web, 2012).			2		2		2		2		2			2		2	7
209	Low, A., Daniel, C., Auger, C., Kadoch, R., Rouleau, S., & Roy, L. Students’ reflections on recovery in research and clinical practice: Lessons learned and unanswered questions. Recovery-oriented psychosocial rehabilitation practice Guest Editors: Regina Casey, PhD, OT, and Skye Barbic, PhD, OT.	Low, A., Daniel, C., Auger, C., Kadoch, R., Rouleau, S., & Roy, L. Students’ reflections on recovery in research and clinical practice: Lessons learned and unanswered questions. Recovery-oriented psychosocial rehabilitation practice Guest Editors: Regina Casey, PhD, OT, and Skye Barbic, PhD, OT.	5	5	Canada	Canada	2	2	Canada	Canada	2016	2016	1f	1f	1	1	2	2			2	2					1	1	2	2	2	In the past decade, mental health policies in Canada have shifted toward recovery-centred approaches (Mental Health Commission of Canada [MHCC], 2012; MHCC, 2015). As students in a professional master’s program in occupational therapy, the keywords or concepts of recovery, such as those of the CHIME model: connectedness, hope and optimism, identity, meaning and purpose, and empowerment (Leamy, Bi…	2	2	2	2	2	2	2	2	2	2	2	2	2	2	1	1	6
209		Low, A., Daniel, C., Auger, C., Kadoch, R., Rouleau, S., & Roy, L. Students’ reflections on recovery in research and clinical practice: Lessons learned and unanswered questions. Recovery-oriented psychosocial rehabilitation practice Guest Editors: Regina Casey, PhD, OT, and Skye Barbic, PhD, OT.		5		Canada		2		Canada		2016		1f		1		2				2						1		2		The first complexity aligned with Lal’s (2010) critical perspective indicating that one’s worldview influences one’s use and understanding of the term “recovery”; thus, we reflected that our ideas of recovery were influenced by our curriculum material. More specifically, one of our readings from Leamy et al. (2011) described recovery as a personal experience, rather than a series of measures impo…			2		2		2		2		2			2		2	7
210	Lundqvist, L. O., Ivarsson, A. B., Brunt, D., Rask, M., & Schröder, A. (2016). Quality of community-based day centre services for people with psychiatric disabilities: psychometric properties of the Quality in Psychiatric Care–Daily Activities (QPC–DA). Scandinavian journal of occupational therapy, 23(2), 91-96.	Lundqvist, L. O., Ivarsson, A. B., Brunt, D., Rask, M., & Schröder, A. (2016). Quality of community-based day centre services for people with psychiatric disabilities: psychometric properties of the Quality in Psychiatric Care–Daily Activities (QPC–DA). Scandinavian journal of occupational therapy, 23(2), 91-96.	5	5	Sweden	Sweden	2	2	Sweden	Sweden	2016	2016	1a	1a	1	1	2	2			1	1					2	2	1	1	1	The day centre attendees’ subjective perceptions of everyday activities are important in recovery from mental illness.[8,9] Day centre activities increase their experience of meaning, enjoyment, and sense of achievement, thus contributing to attendees’ perceived quality of life.[10]	1	2	2	2	2	2	2	2	2	2	2	2	2	2	2	2	7
211	Mackay, R., Bradstreet, S., McArthur, A., & Dunion, L. (2015). Dyad conversations about self-stigma in two Scottish communities. Psychiatric rehabilitation journal, 38(2), 194.	Mackay, R., Bradstreet, S., McArthur, A., & Dunion, L. (2015). Dyad conversations about self-stigma in two Scottish communities. Psychiatric rehabilitation journal, 38(2), 194.	12	12	UK	UK	2	2	UK	UK	2015	2015	1a	1a	1	1	2	2			1	1					1	1	5	5	3	White uses the concept of “acts of refusal of modern power” (White, 2002 p. 57) to name such acts of resistance, such as reframing feelings of failure which, he suggests, are “founded on modes of life and thought that do not completely reproduce the cherished individualities of our contemporary world,” (White, 2002, p. 57). Frank (1995, 1998) suggests that illness narratives can empower the indiv…	5	2	2	1	2	2	2	2	2	2	2	2	2	2	1	2	7
211		Mackay, R., Bradstreet, S., McArthur, A., & Dunion, L. (2015). Dyad conversations about self-stigma in two Scottish communities. Psychiatric rehabilitation journal, 38(2), 194.		12		UK		2		UK		2015		1a		1		2				1						1		5		Empowerment is frequently cited as essential to the recovery process (Leamy et al., 2011; Peterson et al., 2008) by which the person moves from being potentially stuck and overwhelmed to being engaged and actively coping with their situation. Specifically in relation to self-stigma, we wish to suggest three categories of approach that are vital parts of the empowerment process in Scotland and bey…			2		2		2		2		2			2		2	5
211		Mackay, R., Bradstreet, S., McArthur, A., & Dunion, L. (2015). Dyad conversations about self-stigma in two Scottish communities. Psychiatric rehabilitation journal, 38(2), 194.		12		UK		2		UK		2015		1a		1		2				1						1		5		There is a pressing need in policy and practice to recognize that the recovery journey involves not simply a reduction in negative thoughts and self-stigma but the active building of a preferred and resilient identity or “landscape of identity” (White, 2007:82). A systematic review (Leamy et al., 2011) of 97 papers on recovery identified five categories central to its process: Connectedness, Hope…			2		1		2		2		2			2		1	6
211		Mackay, R., Bradstreet, S., McArthur, A., & Dunion, L. (2015). Dyad conversations about self-stigma in two Scottish communities. Psychiatric rehabilitation journal, 38(2), 194.		12		UK		2		UK		2015		1a		1		2				1						1	6	6	2	The analysis contained within this article suggests that modern power (Foucault, 1980) and narrative therapy theories (White, 2002, 2007) can be used to make sense of the individual and collective experience of living with self-stigma. Personal narratives offer a powerful vehicle for insights and theory building, informed by what we know works with recovery from a mental health problem (Leamy et …			2		2		2		2		2			2		2	7
211		Mackay, R., Bradstreet, S., McArthur, A., & Dunion, L. (2015). Dyad conversations about self-stigma in two Scottish communities. Psychiatric rehabilitation journal, 38(2), 194.		12		UK		2		UK		2015		1a		1		2				1						1		6		Thus, this study suggests that more weight needs to be attached to lived experience through which we can fully understand the complexity and subtleties of self-stigma. We have suggested that the journey through self-stigma and beyond must be informed by what we know works with recovery from a mental health problem (Leamy et al, 2011). We further recommend that antistigma and discrimination effort…			2		2		2		2		2			2		2	7
212	Macpherson, R., et al. (2017). "A service evaluation of outcomes in two in-patient recovery units." BJPsych Bulletin 41(6): 330-336.	Macpherson, R., et al. (2017). "A service evaluation of outcomes in two in-patient recovery units." BJPsych Bulletin 41(6): 330-336.	1	1	UK	UK	2	2	UK	UK	2015	2015	1a	1a	1	1	2	2			18	18					1	1	5	5	1	Further limitations arise from the lack of data relating to progress at different time points during the treatment in the recovery units: it is possible that greater benefits occur early or later in the treatment process, which we were unable to evaluate. The scales used alew limited understanding of the patient experience, which could be more fully accessed through the use qualitative studies an…	1	2	2	2	2	2	2	2	2	2	2	2	2	2	2	2	7
213	Macpherson, R., Pesola, F., Leamy, M., Bird, V., Le Boutillier, C., Williams, J., & Slade, M. (2016). The relationship between clinical and recovery dimensions of outcome in mental health. Schizophrenia research, 175(1-3), 142-147.	Macpherson, R., Pesola, F., Leamy, M., Bird, V., Le Boutillier, C., Williams, J., & Slade, M. (2016). The relationship between clinical and recovery dimensions of outcome in mental health. Schizophrenia research, 175(1-3), 142-147.	1	1	UK	UK	1	1	UK	UK	2015	2015	1a	1a	1	1	2	2			3	3					1	1	5	5	1	Patients reported higher scores at follow-up than baseline on only the Patient-rated personal recovery factor. The lack of change in Factors 2 and 3 provides empirical support for evidence of a desynchrony between clinical and recovery outcomes, hence supporting the view that clinical and personal recovery are not the same (Leamy et al., 2011). Recent UK Health policy (UK Dept Health, 2011) encou…	1	2	2	2	2	2	2	2	2	2	2	2	2	2	2	2	7
214	Magee, J., Spaaij, R., & Jeanes, R. (2015). “It’s Recovery United for Me”: Promises and Pitfalls of Football as Part of Mental Health Recovery. Sociology of Sport Journal, 32(4), 357-376.	Magee, J., Spaaij, R., & Jeanes, R. (2015). “It’s Recovery United for Me”: Promises and Pitfalls of Football as Part of Mental Health Recovery. Sociology of Sport Journal, 32(4), 357-376.	6	6	Australia	Australia	2	2	UK	UK	2015	2015	1a	1a	1	1	2	2			1	1					1	1	1	1	1	Whereas previous mental health paradigms suggested that people with serious mental illness needed to accept that “normal” life was impossible and that dreams of independence were unattainable (Corrigan & Ralph, 2005), the emergence of the recovery movement (Davidson & Roe, 2007) drew greater attention to how individuals with mental illness can and do recover (Carpenter, 2002). However, there are …	1	2	2	2	2	2	2	2	2	2	2	2	2	2	2	2	7
215	Marino, C. (2016). The Development and Validation of the Social Recovery Measure.	Marino, C. (2016). The Development and Validation of the Social Recovery Measure.	4	4	USA	USA	2	2	USA	USA	2016	2016	5	5	1	1	2	2			1	1					1	1	2	2	4	A systematic review and narrative synthesis of the conceptual frameworks of recovery posited that recovery processes can be understood as measurable dimensions of change or outcomes (Leamy, Bird, Le Boutillier, Williams, & Slade, 2011). There are four aspects of personal recovery for which consensus has emerged from qualitative studies: hope, self-identity, meaning in life, and personal responsib…	6	2	2	1	1	2	2	2	2	2	2	2	2	2	1	2	7
215		Marino, C. (2016). The Development and Validation of the Social Recovery Measure.		4		USA		2		USA		2016		5		1		2				1						1		2		Clinical stances on recovery have dominated the field and have led to an under emphasis on the importance of the wider environmental context. An ecological framework would include characteristics of the individual, social factors, and the interaction of the two (Leamy, Bird, Le Boutillier, Williams, & Slade, 2011). Mental illness is becoming understood as intrinsically social (Morgan, Burns, Fitz…			2		2		2		2		2			2		2	7
215		Marino, C. (2016). The Development and Validation of the Social Recovery Measure.		4		USA		2		USA		2016		5		1		2				1						1		2		Being an individual from a minority group accentuated the stigma of mental illness as individuals viewed themselves as belonging to multiple disadvantaged groups. They needed to recover from racial discrimination and violence, not just mental illness (Leamy, Bird, Le Boutillier, Williams, & Slade, 2011). Indigenous recovery may involve the articulation of a shared narrative and identity (Smith-Me…			2		2		2		2		2			2		2	7
215		Marino, C. (2016). The Development and Validation of the Social Recovery Measure.		4		USA		2		USA		2016		5		1		2				1						1		2		A systematic review and modified narrative synthesis of the recovery literature was undertaken in order to construct an empirically based conceptual framework for recovery (Leamy, Bird, Le Boutillier, Williams, & Slade, 2011). Key recovery processes were identified and understood to be measurable dimensions of change which typically occur during recovery.			2		1		2		2		2			2		2	7
215		Marino, C. (2016). The Development and Validation of the Social Recovery Measure.		4		USA		2		USA		2016		5		1		2				1						1	3	3	1	As mentioned in Chapter 2, key recovery processes identified and understood to be measurable dimensions of change have become known by the acronym CHIME (Leamy, Bird, Le Boutillier, Williams, & Slade, 2011). CHIME stands for: connectedness, hope, identity, meaning in life, and empowerment.			2		2		2		2		2			2		1	6
215		Marino, C. (2016). The Development and Validation of the Social Recovery Measure.		4		USA		2		USA		2016		5		1		2				1						1	5	5	1	Items of the SRM reflect social recovery elements of experiencing meaningful relationships, a sense of being able to make a social contribution, and a sense of belonging. The 19 items readily map onto the CHIME conceptual framework of recovery processes (Leamy, Bird, Le Boutillier, Williams, & Slade, 2011): Category 1: Connectedness I have a community that values me. I feel I belong to a communit…			2		2		2		2		2			2		1	6
216	Maroney, P., Potter, M., & Thacore, V. R. (2014). Experiences in occupational therapy with Afghan clients in Australia. Australian occupational therapy journal, 61(1), 13-19.	Maroney, P., Potter, M., & Thacore, V. R. (2014). Experiences in occupational therapy with Afghan clients in Australia. Australian occupational therapy journal, 61(1), 13-19.	5	5	Australia	Australia	2	2	Australia	Australia	2014	2014	1a	1a	1	1	2	2			8	8					1	1	1	1	1	While most people by choice immigrate in search of better opportunities and lifestyle (Richerson & Boyd, 2008), political refugees (United Nations, 2010), on the other hand have been forced to leave their homeland in a bid to escape life threatening situations to settle in socio-cultural environments quite alien to them. In the process, refugees may find themselves marginalised, subjected to raci…	1	2	2	2	2	2	2	2	2	2	2	2	2	2	2	2	7
217	Marshall, C., Perreault, M., Archambault, L., & Milton, D. (2017). Experiences of peer-trainers in a take-home naloxone program: Results from a qualitative study. International Journal of Drug Policy, 41, 19-28.	Marshall, C., Perreault, M., Archambault, L., & Milton, D. (2017). Experiences of peer-trainers in a take-home naloxone program: Results from a qualitative study. International Journal of Drug Policy, 41, 19-28.	8	8	Canada	Canada	2	2	Canada	Canada	2017	2017	1a	1a	1	1	2	2			9	9					1	1	3	3	1	Questions to explore empowerment focused on peer-trainer level of involve- ment and participation in the program, their involvement in other programs as a peer-helper, whether they felt they had power in decision-making to implement changes, whether or not they felt that others perceived them differently after becoming a peer, and a general question about what has changed in their life since bein…	2	2	2	2	2	2	2	2	2	2	2	2	2	2	1	1	6
217		Marshall, C., Perreault, M., Archambault, L., & Milton, D. (2017). Experiences of peer-trainers in a take-home naloxone program: Results from a qualitative study. International Journal of Drug Policy, 41, 19-28.		8		Canada		2		Canada		2017		1a		1		2				9						1	4	4	1	According to the CHIME framework (Leamy et al., 2011), an aspect of personal recovery is the redefinition of self, which consists of an enhanced self-esteem, self-confidence, and acceptance. In each interview, the peer-trainers were asked about whether or not this role had an impact on their lives.			2		2		2		2		2			2		1	6
218	Martins, M. J., Carvalho, C., Castilho, P., Pereira, A. T., & Macedo, A. (2015). The “Clinical Interview for Psychotic Disorders”(CIPD): Development and expert evaluation. International Journal of Clinical Neurosciences and Mental Health, (2), 7.	Martins, M. J., Carvalho, C., Castilho, P., Pereira, A. T., & Macedo, A. (2015). The “Clinical Interview for Psychotic Disorders”(CIPD): Development and expert evaluation. International Journal of Clinical Neurosciences and Mental Health, (2), 7.	12	12	Portugal	Portugal	2	2	Portugal	Portugal	2015	2015	1a	1a	1	1	2	2			2	2					1	1	1	1	1	Studies did not reveal an association between symptom severity (objective recovery) and subjective self-report of being in recovery [18]. The ‘recovery journey’ has been associated with several characteristics, such as being an active, unique, multidimensional, and non-linear process, evolving through stages, encompassing different processes, namely connectedness (with others/community), hope and…	1	2	2	2	2	2	2	2	2	2	2	2	2	2	2	2	6
219	Martins, M. J. R. V., Castilho, P., Carvalho, C. B., Pereira, A. T., Santos, V., Gumley, A., & de Macedo, A. F. (2017). Contextual Cognitive-Behavioral Therapies Across the Psychosis Continuum. European Psychologist.	Martins, M. J. R. V., Castilho, P., Carvalho, C. B., Pereira, A. T., Santos, V., Gumley, A., & de Macedo, A. F. (2017). Contextual Cognitive-Behavioral Therapies Across the Psychosis Continuum. European Psychologist.	2	2	Portugal	Portugal	2	2	International	International	2017	2017	1e	1e	1	1	2	2			2	2					1	1	5	5	2	Considering the recent advances in conceptualizing treatment in the psychosis continuum and the recommendation of recovery-informed interventions to promote richer and more positive self-experience across several dimensions (Leamy, Bird, Boutillier, Williams, & Slade, 2011), it was expected that studies would select outcomes beyond symptom reduction (objective recovery). Although we have witnesse…	2	2	2	2	2	2	2	2	2	2	2	2	2	2	2	2	7
219		Martins, M. J. R. V., Castilho, P., Carvalho, C. B., Pereira, A. T., Santos, V., Gumley, A., & de Macedo, A. F. (2017). Contextual Cognitive-Behavioral Therapies Across the Psychosis Continuum. European Psychologist.		2		Portugal		2		International		2017		1e		1		2				2						1		5		From a different perspective on outcome research for the psychosis continuum, the subjective aspects of recovery would be potentially interesting outcomes for CCBT interventions. Variables, such as empowerment, self-directedness, hope, feelings of connectedness (with others/community), sense of meaning in life, optimism about the future, among others (Leamy et al., 2011), would be more suited to …			2		2		2		2		2			2		2	6
220	Alhashem, H. (2017). Staff Knowledge and Attitudes Toward Recovery Principles Among Mental Health Professionals Who Work with Adult Psychiatric Inpatients.	Alhashem, H. (2017). Staff Knowledge and Attitudes Toward Recovery Principles Among Mental Health Professionals Who Work with Adult Psychiatric Inpatients.	2	2	USA	USA	2	2	USA	USA	2017	2017	9	9	2	2	2	2			3	3					2	2	2	2	1	Over the past few decades, the recovery approach has been increasingly recognized as an essential organizing philosophy of treatment for individuals with mental illnesses (Clossey, Mehnert, & Silva, 2011; Compton et al., 2014; Davidson et al., 2009; Leamy, Bird, Le Boutillier, Williams, & Slade, 2011; Le Boutillier et al., 2011; McLellan, 2012). There are 10 principles of recovery which were deve…	1	2	2	2	2	2	2	2	2	2	2	2	2	2	2	2	7
221	Bell, I. H., Fielding-Smith, S. F., Hayward, M., Rossell, S. L., Lim, M. H., Farhall, J., & Thomas, N. (2018). Smartphone-based ecological momentary assessment and intervention in a coping-focused intervention for hearing voices (SAVVy): study protocol for a pilot randomised controlled trial. Trials, 19(1), 262.	Bell, I. H., Fielding-Smith, S. F., Hayward, M., Rossell, S. L., Lim, M. H., Farhall, J., & Thomas, N. (2018). Smartphone-based ecological momentary assessment and intervention in a coping-focused intervention for hearing voices (SAVVy): study protocol for a pilot randomised controlled trial. Trials, 19(1), 262.	15	15	Australia	Australia	2	2	Australia	Australia	2018	2018	1c	1c	1	1	1	1	Smartphone-based ecological momentary assessment and intervention in a coping focused intervention for hearing voices	Smartphone-based ecological momentary assessment and intervention in a coping focused intervention for hearing voices	2	2					2	2	2	2	1	For those with persisting mental health problems, such as psychosis, where access to support and self-management is often required on a day-to-day basis, these technologies may assist in overcoming existing barriers to effective treatment. In addition, they are usually accessed independently and on demand, and can therefore be empowering to users in self-managing their own condition, a key elemen…	1	2	2	2	2	2	2	2	2	2	2	2	2	2	2	2	5
222	Bonnett, V., Berry, C., Meddings, S., & Holttum, S. (2018). An exploration of young people’s narratives of hope following experience of psychosis. Psychosis, 1-11.	Bonnett, V., Berry, C., Meddings, S., & Holttum, S. (2018). An exploration of young people’s narratives of hope following experience of psychosis. Psychosis, 1-11.	2	2	UK	UK	2	2	UK	UK	2018	2018	1a	1a	1	1	2	2			2	2					1	1	1	1	1	Focus on recovery from mental health difficulties has shifted from service-led priorities to service user goals. Within this, experiencing hope has been identified as an important element in moving forwards (Leamy, Bird, Le Boutillier, Williams, & Slade, 2011). Snyder, Feldman, Shorey, and Rand (2002) conceptualised hope as a cognitive process consisting of agency, motivational belief in one’s ab…	1	2	2	2	2	2	2	2	2	2	2	2	2	2	2	2	2
223	Brooks, H. L., Rushton, K., Lovell, K., Bee, P., Walker, L., Grant, L., & Rogers, A. (2018). The power of support from companion animals for people living with mental health problems: a systematic review and narrative synthesis of the evidence. BMC psychiatry, 18(1), 31.	Brooks, H. L., Rushton, K., Lovell, K., Bee, P., Walker, L., Grant, L., & Rogers, A. (2018). The power of support from companion animals for people living with mental health problems: a systematic review and narrative synthesis of the evidence. BMC psychiatry, 18(1), 31.	1	1	UK	UK	2	2	International	International	2018	2018	1e	1e	1	1	2	2			1	1					1	1	3	3	1	Full texts of included articles were obtained for the purposes of full text screening. Full texts were screened for inclusion independently by two reviewers and inclusion/exclusion conflicts were resolved by a third reviewer. Acceptable concordance was predefined at 90% [23]. A concordance rate of 93% was achieved at first rating (29 exclusion/inclusion conflicts).	1	2	2	2	2	2	2	2	2	2	2	2	2	2	2	2	7
224	Campbell, J., Brophy, L., Davidson, G., & O’Brien, A. M. (2018). Legal capacity and the mental health social worker role: an international comparison. Journal of Social Work Practice, 32(2), 139-152.	Campbell, J., Brophy, L., Davidson, G., & O’Brien, A. M. (2018). Legal capacity and the mental health social worker role: an international comparison. Journal of Social Work Practice, 32(2), 139-152.	4	4	Ireland	Ireland	2	2	International	International	2018	2018	1	1	1	1	2	2			3	3					2	2	2	2	1	Most importantly a recovery focus has the potential to recognise the expertise people have through their lived experience and move to offering opportunities for greater choice and control, including decision-making about medication and other forms of care (Stratford, Brophy, Beaton, & Castle, 2013). Approaches such as Connectedness, Hope and optimism, Identity, Meaning and purpose and Empowerment…	1	2	2	2	2	2	2	1	1	2	2	1	2	2	1	1	6
225	Christoforou, R., Clarke, A., & Bell, V. (2018). Pilot evaluation of a recovery group for psychosis inpatient wards: patients' views and recommendations. Journal of Psychiatric Intensive Care, 14(1), 25-31.	Christoforou, R., Clarke, A., & Bell, V. (2018). Pilot evaluation of a recovery group for psychosis inpatient wards: patients' views and recommendations. Journal of Psychiatric Intensive Care, 14(1), 25-31.	12	12	UK	UK	2	2	UK	UK	2018	2018	1a	1a	1	1	1	1	recovery group for psychosis inpatient wards:	recovery group for psychosis inpatient wards:	18	18					1	1	1	1	2	Recovery represents an ongoing process and a paradigm shift from symptom reduction to supporting the patient to develop a meaningful life based on their values (Slade et al. 2014; Kidd et al. 2015); it promotes hope, autonomy, attainment of personal goals, social inclusion, and supportive relationships (Le Boutillier et al. 2011). A key recovery model was developed by Jacobson & Greenley (2001) a…	4	2	2	2	2	2	2	2	2	2	2	2	2	2	2	2	.
225		Christoforou, R., Clarke, A., & Bell, V. (2018). Pilot evaluation of a recovery group for psychosis inpatient wards: patients' views and recommendations. Journal of Psychiatric Intensive Care, 14(1), 25-31.		12		UK		2		UK		2018		1a		1		1		recovery group for psychosis inpatient wards:		19						2		1		Recently, Leamy et al. (2011) extended this model to include two additional aspects (see Fig. 1): identity (i.e. rebuilding positive sense of identity, overcoming stigma) and meaning in life (quality of life, meaningful life, social roles and goals). Several studies have supported this latter model for severe mental health disorders (e.g. Resnick et al. 2005; Leamy et al. 2011).			2		2		2		2		2			2		2	7
225		Christoforou, R., Clarke, A., & Bell, V. (2018). Pilot evaluation of a recovery group for psychosis inpatient wards: patients' views and recommendations. Journal of Psychiatric Intensive Care, 14(1), 25-31.		12		UK		2		UK		2018		1a		1		1		recovery group for psychosis inpatient wards:		22						1	5	5	1	The current pilot study explored patients’ experiences of, and learning from, a recovery-orientated psychoeducational group designed for patients with psychosis in tertiary level services. The group was guided by the recovery model developed by Leamy et al. (2011). Overall, the results supported the acceptability and feasibility of running this group.			2		2		2		2		2			2		2	7
225		Christoforou, R., Clarke, A., & Bell, V. (2018). Pilot evaluation of a recovery group for psychosis inpatient wards: patients' views and recommendations. Journal of Psychiatric Intensive Care, 14(1), 25-31.		12		UK		2		UK		2018		1a		1		1		recovery group for psychosis inpatient wards:		23						1	6	6	1	The clinical impression was that a group focused upon recovery was well received by patients and this was confirmed by the high satisfaction ratings, and benefits in line with recovery principles from the Leamy et al. (2011) model. Importantly, these briefer groups for individuals with psychosis seem to encourage good levels of engagement.			2		2		2		2		2			2		2	7
226	Coates, D., Livermore, P., & Green, R. (2018). The unique contribution of older people with a lived experience of mental illness to the peer workforce: observations from older peer workers. European Journal for Person Centered Healthcare, 6(1), 78-87.	Coates, D., Livermore, P., & Green, R. (2018). The unique contribution of older people with a lived experience of mental illness to the peer workforce: observations from older peer workers. European Journal for Person Centered Healthcare, 6(1), 78-87.	8	8	Australia	Australia	1	1	Australia	Australia	2018	2018	1a	1a	1	1	1	1	peer work model for older patients of a specialist mental health service	peer work model for older patients of a specialist mental health service	9	9					2	2	4	4	2	Recovery from mental illness is not synonymous with ‘cure’ or a decrease in symptoms but can be better conceptualised as a journey towards the development of a positive identity [1,14,44]. This journey involves learning to accept and cope with symptoms of mental illness, as for many, symptoms will reoccur at various points throughout their life or even be persistent [1,14,44].	2	2	2	2	2	2	2	2	2	2	2	2	2	2	2	2	7
226		Coates, D., Livermore, P., & Green, R. (2018). The unique contribution of older people with a lived experience of mental illness to the peer workforce: observations from older peer workers. European Journal for Person Centered Healthcare, 6(1), 78-87.		8		Australia		1		Australia		2018		1a		1		1		peer work model for older patients of a specialist mental health service		10						2		4		Recovery from mental illness is not synonymous with ‘cure’ or a decrease in symptoms but can be better conceptualised as a journey towards the development of a positive identity [1,14,44]. This journey involves learning to accept and cope with symptoms of mental illness, as for many, symptoms will reoccur at various points throughout their life or even be persistent [1,14,44]. Older people with a…			2		2		2		2		2			2		2	7
227	Collins, A., & McCamley, A. (2018). Quality of life and better than well: a mixed method study of long-term (post five years) recovery and recovery capital. Drugs and Alcohol Today.	Collins, A., & McCamley, A. (2018). Quality of life and better than well: a mixed method study of long-term (post five years) recovery and recovery capital. Drugs and Alcohol Today.	12	12	UK	UK	2	2	UK	UK	2018	2018	1a	1a	1	1	2	2			1	1					1	1	1	1	1	It is characterised as a process of “voluntarily sustained control over substance use which maximises health and well-being and participation in the rights, roles and responsibilities of society” (UK Drug Policy Commission, 2008, p. 6). In 2011, a review of the literature on personal recovery identified five common processes that underpin successful recovery; connectedness, hope, identity, meanin…	1	2	2	2	2	2	2	2	2	2	2	2	2	2	2	2	6
228	Connell, J., Carlton, J., Grundy, A., Buck, E. T., Keetharuth, A. D., Ricketts, T., ... & Brazier, J. (2018). The importance of content and face validity in instrument development: lessons learnt from service users when developing the Recovering Quality of Life measure (ReQoL). Quality of Life Research, 27(7), 1893-1902.	Connell, J., Carlton, J., Grundy, A., Buck, E. T., Keetharuth, A. D., Ricketts, T., ... & Brazier, J. (2018). The importance of content and face validity in instrument development: lessons learnt from service users when developing the Recovering Quality of Life measure (ReQoL). Quality of Life Research, 27(7), 1893-1902.	17	17	UK	UK	2	2	UK	UK	2018	2018	1a	1a	1	1	2	2			1	1					1	1	1	1	1	It is of particular importance that PROMs used in these services reflect the key areas that service users consider relevant to recovery, rather than the traditional focus on symptom reduction [21]. Aspects of life that are considered important to ‘recovery’ have been shown to be consistent with those important to ‘quality of life’ [22, 23]. The themes service users consider important to quality o…	1	2	2	2	2	2	2	2	2	2	2	2	2	2	1	1	6
229	Crowe, M., & Inder, M. (2018). Staying well with bipolar disorder: A qualitative analysis of five‐year follow‐up interviews with young people. Journal of psychiatric and mental health nursing, 25(4), 236-244.	Crowe, M., & Inder, M. (2018). Staying well with bipolar disorder: A qualitative analysis of five‐year follow‐up interviews with young people. Journal of psychiatric and mental health nursing, 25(4), 236-244.	3	3	New Zealand	New Zealand	2	2	New Zealand	New Zealand	2018	2018	1a	1a	1	1	2	2			2	2					1	1	1	1	1	Personal recovery has been defined as the process of individual psychological adaptation to the disorder (Tse et al., 2014). While the ability of people with BD to return to full functioning during periods of when well has been understudied (MacQueen, Young, & Joffe, 2001), there is also very little research from the service users’ perspectives on recovery following an episode of BD, although the…	2	2	2	2	2	2	2	2	2	2	2	2	2	2	2	2	7
229		Crowe, M., & Inder, M. (2018). Staying well with bipolar disorder: A qualitative analysis of five‐year follow‐up interviews with young people. Journal of psychiatric and mental health nursing, 25(4), 236-244.		3		New Zealand		2		New Zealand		2018		1a		1		2				2						1	5	5	1	The key to all themes was that the therapies provided an individualized approach to staying well and resonates with contemporary approaches that promote personal recovery. They integrate the factors that Leamy et al. (2011) identified as important for personal recovery: connectedness; hope and optimism about the future; identity; meaning in life; and empowerment. Such an approach sits well with a…			2		2		2		2		2			2		2	6
230	Dean, R., Siddiqui, S., Beesley, F., Fox, J., & Berry, K. (2018). Staff perceptions of borderline personality disorder and recovery: AQ‐sort method approach. British Journal of Clinical Psychology.	Dean, R., Siddiqui, S., Beesley, F., Fox, J., & Berry, K. (2018). Staff perceptions of borderline personality disorder and recovery: AQ‐sort method approach. British Journal of Clinical Psychology.	2	2	UK	UK	2	2	UK	UK	2018	2018	1a	1a	1	1	2	2			3	3					1	1	5	5	2	The finding that the participants who identified with the well-being oriented group conceptualized recovery in line with personal recovery principles, such as hope (Hobbs& Baker, 2012; Pitt et al., 2007), identity (Bonney&Stickley, 2008), and having a meaningful life (Leamy, Bird, Le Boutillier, Williams, & Slade, 2011), is also consistent with previous findings in the context of severe mental il…	2	2	2	2	2	2	2	2	2	2	2	2	2	2	2	2	4
230		Dean, R., Siddiqui, S., Beesley, F., Fox, J., & Berry, K. (2018). Staff perceptions of borderline personality disorder and recovery: AQ‐sort method approach. British Journal of Clinical Psychology.		2		UK		2		UK		2018		1a		1		2				3						2		5		Our sample was not representative of the general population, and this was evident from the under-representation of people from non-White backgrounds in this research. Perspectives from people of a broader range of ethnic backgrounds would have been valuable due to cultural differences in perceptions of recovery discovered in previous research (Lapsley, Nikora, & Black, 2002; Leamy et al., 2011). …			2		2		2		2		2			2		2	7
231	Deane, F. P., Goff, R. O., Pullman, J., Sommer, J., & Lim, P. (2018). Changes in Mental Health Providers’ Recovery Attitudes and Strengths Model Implementation Following Training and Supervision. International Journal of Mental Health and Addiction, 1-15.	Deane, F. P., Goff, R. O., Pullman, J., Sommer, J., & Lim, P. (2018). Changes in Mental Health Providers’ Recovery Attitudes and Strengths Model Implementation Following Training and Supervision. International Journal of Mental Health and Addiction, 1-15.	12	12	Australia	Australia	2	2	Australia	Australia	2018	2018	1a	1a	1	1	1	1	Strength-Based Group Supervision (SBGS) following training	Strength-Based Group Supervision (SBGS) following training	3	3					2	2	1	1	1	Recovery broadly refers to a process where individuals with mental disorders move toward development of a meaningful and fulfilling life even if they continue to experience symptoms associated with the disorder (Slade 2010). Although varying components of recovery have been described, they typically include: (1) finding and maintaining hope and optimism, (2) re-establishing a positive self-identi…	1	2	2	2	2	2	2	2	2	2	2	2	2	2	2	2	6
232	Pridham, K. F., Nakhost, A., Tugg, L., Etherington, N., Stergiopoulos, V., & Law, S. (2018). Exploring experiences with compulsory psychiatric community treatment: A qualitative multi-perspective pilot study in an urban Canadian context. International journal of law and psychiatry, 57, 122-130.	Pridham, K. F., Nakhost, A., Tugg, L., Etherington, N., Stergiopoulos, V., & Law, S. (2018). Exploring experiences with compulsory psychiatric community treatment: A qualitative multi-perspective pilot study in an urban Canadian context. International journal of law and psychiatry, 57, 122-130.	16	16	Canada	Canada	2	2	Canada	Canada	2018	2018	1a	1a	1	1	2	2			1	1					1	1	5	5	2	The concept of procedural justice is aptly complementary to the concept of recovery (Corrigan, 2002; Kopelovich, Yanos, Pratt, & Koemer, 2013). A recent systematic review developed a conceptual framework for recovery, composed of five key recovery processes: connectedness, hope and optimism about the future, identity, meaning in life, and empowerment (Leamy, Bird, Le Boutillier, Williams, & Slade…	2	2	2	1	1	2	2	2	2	2	2	2	2	2	2	2	6
232		Pridham, K. F., Nakhost, A., Tugg, L., Etherington, N., Stergiopoulos, V., & Law, S. (2018). Exploring experiences with compulsory psychiatric community treatment: A qualitative multi-perspective pilot study in an urban Canadian context. International journal of law and psychiatry, 57, 122-130.		16		Canada		2		Canada		2018		1a		1		2				1						1		5		If CTOs were to facilitate recovery, finding connectedness, optimism, and hope in an inherently coercive legal process would seem paradoxical. The authors of the conceptual framework call for “reflective practice”, where “each working practice [is] evaluated in relation to its impact on these processes” (Leamy et al., 2011). Examining the effectiveness of CTOs through this lens, rather than solel…			2		2		2		2		2			2		2	.
233	Georgaca, E., & Zissi, A. (2018). Living with psychosis: strategies and social conditions for recovery. Psychosis, 10(2), 81-89.	Georgaca, E., & Zissi, A. (2018). Living with psychosis: strategies and social conditions for recovery. Psychosis, 10(2), 81-89.	2	2	Greece	Greece	2	2	Greece	Greece	2018	2018	1a	1a	1	1	2	2			2	2					2	2	1	1	1	The bourgeoning literature on personal recovery has attempted to identify the components and processes of recovery, based mainly on qualitative studies with individuals in recovery. A systematic review of 366 papers on recovery (Leamy, Bird, Le Boutillier, Williams, & Slade, 2011) identified significant commonalities in the experience of recovery between individuals and studies. The recovery jour…	2	2	2	1	1	2	2	2	2	1	2	1	2	2	2	2	7
233		Georgaca, E., & Zissi, A. (2018). Living with psychosis: strategies and social conditions for recovery. Psychosis, 10(2), 81-89.		2		Greece		2		Greece		2018		1a		1		2				2						2	5	5	1	The participants under consideration in this paper have established strategies for managing severe distress as well as looking after themselves, which allow them to engage in social life, build positive identities, gain control over their lives, have hope, and find purpose in life. They, thus, seem to share the essential elements of recovery described in the literature (Leamy et al., 2011), indic…			2		2		2		2		1			2		2	7
234	Grant, C. (2018). Christian Spirituality in Eating Disorder Recovery. Religions, 9(2), 61.	Grant, C. (2018). Christian Spirituality in Eating Disorder Recovery. Religions, 9(2), 61.	20	20	Ireland	Ireland	2	2	International	International	2018	2018	1a	1a	1	1	2	2			16	16					1	2	2	2	5	The central tenet involves developing the ability connect to the sensations of the physical body whilst allowing a non-judgemental awareness of thoughts and emotions as they emerge (Van der Kolk 2014; Lelwica 2010; Reeves 2013; Costin 2007). There is considerable evidence for the merits of mindfulness in treating psychological and emotional distress (Van der Kolk 2014; Linehan 2015; Reeves 2013; …	5	2	2	2	2	2	2	2	2	2	2	2	2	2	2	2	7
234		Grant, C. (2018). Christian Spirituality in Eating Disorder Recovery. Religions, 9(2), 61.		20		Ireland		2		International		2018		1a		1		2				16						2		2		Given the isolating nature of this illness, engaging in authentic relationships where spiritual traditions are upheld and practiced could provide essential inner sustenance (Koenig 2012; Matusek 2007). Developing secure attachments instills a sense of connectedness and meaning, thereby helping to solidify the recovery process (Bowlby 1988; Van der Kolk 2014; Leamy et al. 2011; Costin 2007). Bowlb…			2		2		2		2		2			2		2	.
234		Grant, C. (2018). Christian Spirituality in Eating Disorder Recovery. Religions, 9(2), 61.		20		Ireland		2		International		2018		1a		1		2				16						2		2		Favourable somatic responses in the central nervous system have been observed as a result of developing healthy connections. Fostering healthy bonds helps to consolidate a sense of selfhood, thereby strengthening the propensity for ongoing positive change (Linehan 2015; Bowlby 1988; Van der Kolk 2014; Leamy et al. 2011). As a result, these effects have powerful consequences on the ability to dise…			2		2		2		2		2			2		2	7
234		Grant, C. (2018). Christian Spirituality in Eating Disorder Recovery. Religions, 9(2), 61.		20		Ireland		2		International		2018		1a		1		2				16						1		2		The extreme lack of hope experienced by those living with an ED emphasises the lifeline that healthcare settings could provide. Christian spiritual principles echo the essence of evidence-based recovery components such as connectedness, hope, identity, meaning, and empowerment (Leamy et al. 2011). There is scope for further discourse surrounding the very definition of recovery (Reeves 2013; Costi…			2		2		2		2		2			2		2	6
234		Grant, C. (2018). Christian Spirituality in Eating Disorder Recovery. Religions, 9(2), 61.		20		Ireland		2		International		2018		1a		1		2				16						2		2		Certainly, it is clear that becoming physically well enough to meet life’s quotidian demands is a crucial starting point in ED treatment (Koenig 2012). Indeed, without first stabilising the nutritional and physical imbalances inherent in EDs, the individual remains ill-equipped to engage with other elements of recovery (Barry and Lane 2006). However, evidence suggests that a more all-encompassing…			2		2		2		2		2			2		2	.
235	Hancock, N., Smith-Merry, J., Jessup, G., Wayland, S., & Kokany, A. (2018). Understanding the ups and downs of living well: the voices of people experiencing early mental health recovery. BMC psychiatry, 18(1), 121.	Hancock, N., Smith-Merry, J., Jessup, G., Wayland, S., & Kokany, A. (2018). Understanding the ups and downs of living well: the voices of people experiencing early mental health recovery. BMC psychiatry, 18(1), 121.	1	1	Australia	Australia	2	2	Australia	Australia	2018	2018	1a	1a	1	1	2	2			2	2					1	1	1	1	1	Authors [14], in a meta-synthesis of 12 qualitative studies of recovery, evidenced that there are indeed complexities and difficulties that are not encapsulated in dominant recovery discourse and models. Comparing the data against the much heralded CHIME (Connectedness, Hope and optimism, Identity, Meaning, Empowerment) recovery model [15], they found that only 70% of data fitted within the relat…	2	2	2	2	2	2	2	2	2	2	2	2	2	2	1	1	6
235		Hancock, N., Smith-Merry, J., Jessup, G., Wayland, S., & Kokany, A. (2018). Understanding the ups and downs of living well: the voices of people experiencing early mental health recovery. BMC psychiatry, 18(1), 121.		1		Australia		2		Australia		2018		1a		1		2				2						1	5	5	1	The results reveal seven key aspects of early recovery: (1) engaging with the challenge of recovery; (2) struggling to find safety and security; (3) grieving for what was and what could have been; (4) seeking and finding hope and purpose; (5) navigating complex relationships; (6) connecting with formal and informal support; and, (7) juggling a complexity of health issues. These findings align wit…			2		2		2		2		2			2		1	6
236	Hassan, S. (2017). Perfectionism and Distress Tolerance as Psychological Vulnerabilities to Traumatic Impact and Psychological Distress in Persons with Psychotic Illness.	Hassan, S. (2017). Perfectionism and Distress Tolerance as Psychological Vulnerabilities to Traumatic Impact and Psychological Distress in Persons with Psychotic Illness.	2	2	Canada	Canada	2	2	Canada	Canada	2017	2017	9	9	2	2	2	2			2	2					2	2	5	5	1	Berry and Bucci (2016) similarly argued that the therapeutic relationship is critical for addressing emotion dysregulation that results from problematic attachment experiences with primary caregivers (see also Longden et al., 2012). Leamy, Bird, Le Boutillier, Williams, and Slade (2011) conducted a systematic review in order to identify key factors for recovery from mental illness: connectedness,…	1	2	2	1	1	2	2	2	2	2	2	2	2	2	2	2	6
237	Hayes, D., & Kyriakopoulos, M. (2018). Dilemmas in the treatment of early-onset first-episode psychosis. Therapeutic Advances in Psychopharmacology, 2045125318765725.	Hayes, D., & Kyriakopoulos, M. (2018). Dilemmas in the treatment of early-onset first-episode psychosis. Therapeutic Advances in Psychopharmacology, 2045125318765725.	1	1	UK	UK	2	2	International	International	2018	2018	1	1	1	1	2	2			2	2					1	1	2	2	1	Even in the event of a good response to treatment, EOP has a significant impact on young people. The recovery model68 has had a significant influence on mental health policy and provision, and whilst its tenets are applicable to young people with EOP, it is important to acknowledge that despite symptomatic recovery, young people are on a chronologically determined trajectory through educational a…	1	2	2	2	2	2	2	2	2	2	2	2	2	2	2	2	7
238	Hine, R. H., Maybery, D. J., & Goodyear, M. J. (2016). Identity in recovery for mothers with a mental illness: A literature review.	Hine, R. H., Maybery, D. J., & Goodyear, M. J. (2016). Identity in recovery for mothers with a mental illness: A literature review.	2	2	Australia	Australia	2	2	International	International	2016	2016	1e	1e	1	1	2	2			1	1					1	1	1	1	3	Tew and colleagues (2012, p. 2) state that “recovery may involve a journey both of personal change and of social (re)engagement.” A systematic review and narrative synthesis (Leamy, Bird, Le Boutillier, Williams, & Slade, 2011) identified five processes associated with personal recovery. Conceptualized as the CHIME framework, these are Connectedness, Hope, and optimism about the future; developin…	4	2	2	1	1	2	2	1	2	2	2	1	2	2	1	1	6
238		Hine, R. H., Maybery, D. J., & Goodyear, M. J. (2016). Identity in recovery for mothers with a mental illness: A literature review.		2		Australia		2		International		2016		1e		1		2				1						2		1		Although parenting remains largely peripheral within personal recovery discourse (Maybery et al., 2015; Nicholson, 2014), a mothering role can have a positive or negative influence in each of the domains of the CHIME conceptual framework (Leamy et al., 2011; Maybery et al., 2015). In a recent examination of family in recovery models, Maybery et al. (2015) concluded by citing “the importance of fa…			2		2		2		2		2			2		1	6
238		Hine, R. H., Maybery, D. J., & Goodyear, M. J. (2016). Identity in recovery for mothers with a mental illness: A literature review.		2		Australia		2		International		2016		1e		1		2				1						1		1		Although the process of “developing a positive identity” is not specifically defined or described in detail within the CHIME framework (Leamy et al., 2011, p. 448), the understanding that there is a transformation in the self-concept of a person recovering from the “catastrophic and devastating effects” (Anthony, 1993, p. 527) of mental illness to one more positive is conveyed in recovery languag…			2		2		2		2		2			2		1	6
238		Hine, R. H., Maybery, D. J., & Goodyear, M. J. (2016). Identity in recovery for mothers with a mental illness: A literature review.		2		Australia		2		International		2016		1e		1		2				1						1	5	5	1	Perhaps unsurprisingly, the literature review unearthed few studies that defined mothering identity in relation to mental health problems. However, the CHIME framework (Leamy et al., 2011, p. 448) has recently emerged to highlight the dimensions of identity, rebuilding/redefining a positive sense of identity, and overcoming stigma as three subthemes of identity in the personal recovery literature…			2		2		2		1		2			2		1	6
239	Horsfall, D. (2018). Developing compassionate communities in Australia through collective caregiving: a qualitative study exploring networkcentred care and the role of the end of life sector. Annals of palliative medicine, 7(2), S42-S51.	Horsfall, D. (2018). Developing compassionate communities in Australia through collective caregiving: a qualitative study exploring networkcentred care and the role of the end of life sector. Annals of palliative medicine, 7(2), S42-S51.	17	17	Australia	Australia	2	2	Australia	Australia	2018	2018	1a	1a	1	1	2	2			5	5					2	2	3	3	1	The data in this research also enlarges understandings of connections that are important to people challenging who and what are considered essential components of a caring network. While social connectedness is known to be essential for emotional and psychological wellbeing (50,51) nature and the nonhuman may be as vital to our wellbeing (52-54). This was reflected in the data where participants …	1	2	2	2	2	2	2	2	2	2	2	2	2	2	2	2	1
240	Ilvig, P. M., Kjær, M., Jones, D., Christensen, J. R., & Andersen, L. N. (2018). “What an eye-opener”–a qualitative study of vulnerable citizens participating in a municipality-based intervention. International journal of qualitative studies on health and well-being, 13(1), 1438698.	Ilvig, P. M., Kjær, M., Jones, D., Christensen, J. R., & Andersen, L. N. (2018). “What an eye-opener”–a qualitative study of vulnerable citizens participating in a municipality-based intervention. International journal of qualitative studies on health and well-being, 13(1), 1438698.	12	12	Denmark	Denmark	2	2	Denmark	Denmark	2018	2018	1a	1a	1	1	2	2			1	1					1	1	5	5	6	Returning to work may provide participants with economic independence and restore their daily routines and activities. Returning to work require new skills which can be interpreted as the facilitation of Meaning of life in the recovery process (Leamy, Bird, Le Boutillier, Williams, & Slade, 2011). Restoring daily routines and activities can lead to increased quality of life (Borg et al., 2010).	6	2	2	2	2	2	2	2	2	2	2	2	2	2	2	2	4
240		Ilvig, P. M., Kjær, M., Jones, D., Christensen, J. R., & Andersen, L. N. (2018). “What an eye-opener”–a qualitative study of vulnerable citizens participating in a municipality-based intervention. International journal of qualitative studies on health and well-being, 13(1), 1438698.		12		Denmark		2		Denmark		2018		1a		1		2				1						1		5		Restoring daily routines and activities can lead to increased quality of life (Borg et al., 2010). The process of Hope and optimism for the future during recovery is also related to interpersonal relationships, which can inspire hope and should also include having role models (Leamy et al., 2011), but this aspect was not unequivocally clear in the results. The participants’ descriptions of other …			2		2		2		2		2			2		2	2
240		Ilvig, P. M., Kjær, M., Jones, D., Christensen, J. R., & Andersen, L. N. (2018). “What an eye-opener”–a qualitative study of vulnerable citizens participating in a municipality-based intervention. International journal of qualitative studies on health and well-being, 13(1), 1438698.		12		Denmark		2		Denmark		2018		1a		1		2				1						1		5		A possible reason why some participants still struggle with facing their fears and are not yet ready for returning to the workforce. Empowerment t is constructed of the following; control over one’s own situation, self-management, positive risk-taking and responsibility of one’s own situation (Leamy et al., 2011). The ACT–based intervention included educating participants on health-related topics…			2		2		2		2		2			2		2	5
240		Ilvig, P. M., Kjær, M., Jones, D., Christensen, J. R., & Andersen, L. N. (2018). “What an eye-opener”–a qualitative study of vulnerable citizens participating in a municipality-based intervention. International journal of qualitative studies on health and well-being, 13(1), 1438698.		12		Denmark		2		Denmark		2018		1a		1		2				1						1		5		The participants valued their experiences of success, which is an important element in the recovery process (Leamy et al., 2011). This experience gave participants courage in life and facilitated energy and joy, and can be interpreted as having a positive effect on vulnerable citizens self-perception, which underlies the recovery process Development of identity (Leamy et al., 2011).			2		2		2		2		2			2		2	7
240		Ilvig, P. M., Kjær, M., Jones, D., Christensen, J. R., & Andersen, L. N. (2018). “What an eye-opener”–a qualitative study of vulnerable citizens participating in a municipality-based intervention. International journal of qualitative studies on health and well-being, 13(1), 1438698.		12		Denmark		2		Denmark		2018		1a		1		2				1						1		5		The participants valued their experiences of success, which is an important element in the recovery process (Leamy et al., 2011). This experience gave participants courage in life and facilitated energy and joy, and can be interpreted as having a positive effect on vulnerable citizens self-perception, which underlies the recovery process Development of identity (Leamy et al., 2011). Stigma may al…			2		2		2		2		2			2		2	3
240		Ilvig, P. M., Kjær, M., Jones, D., Christensen, J. R., & Andersen, L. N. (2018). “What an eye-opener”–a qualitative study of vulnerable citizens participating in a municipality-based intervention. International journal of qualitative studies on health and well-being, 13(1), 1438698.		12		Denmark		2		Denmark		2018		1a		1		2				1						1		5		This experience gave participants courage in life and facilitated energy and joy, and can be interpreted as having a positive effect on vulnerable citizens self-perception, which underlies the recovery process Development of identity (Leamy et al., 2011). Stigma may also have influence on the recovery process (Leamy et al., 2011), since some of the participants in this study were inhibited by tho…			2		2		2		2		2			2		2	7
241	Isaacs, A. N., Dalziel, K., Sutton, K., & Maybery, D. (2018). Referral patterns and implementation costs of the Partners in Recovery initiative in Gippsland: learnings for the National Disability Insurance Scheme. Australasian Psychiatry, 1039856218759408.	Isaacs, A. N., Dalziel, K., Sutton, K., & Maybery, D. (2018). Referral patterns and implementation costs of the Partners in Recovery initiative in Gippsland: learnings for the National Disability Insurance Scheme. Australasian Psychiatry, 1039856218759408.	1	1	Australia	Australia	2	2	Australia	Australia	2018	2018	1a	1a	1	1	2	2			2	2					2	2	5	5	1	Referrals to MHCSSs were 1.7 times those of clinical mental health services, suggesting that there is an unmet need for non-clinical support. The social elements of recovery, namely connectedness, hope and optimism, identity, meaning in life and empowerment,13 are paramount for recovery and the NDIS needs to consider how non-clinical/psycho-social support can be provided for those with a psychiat…	1	2	2	2	2	2	2	2	2	2	2	2	2	2	2	2	6
242	Jensen, A. (2018). Mental health recovery and arts engagement. The Journal of Mental Health Training, Education and Practice, 13(3), 157-166.	Jensen, A. (2018). Mental health recovery and arts engagement. The Journal of Mental Health Training, Education and Practice, 13(3), 157-166.	9	9	Denmark	Denmark	2	2	Denmark	Denmark	2018	2018	1a	1a	1	1	2	2			1	1					1	1	1	1	3	In a systematic review and narrative synthesis on personal recovery in mental health, attempting to identity the human processes of recovery, Leamy et al. (2011) describe part of their findings as CHIME (an acronym for: Connectedness, Hope and optimism, Identity, Meaning in life and Empowerment) and is the first and only systematic review and narrative synthesis on the meaning of personal recover…	4	2	2	1	1	2	2	2	2	2	2	2	2	2	1	1	6
242		Jensen, A. (2018). Mental health recovery and arts engagement. The Journal of Mental Health Training, Education and Practice, 13(3), 157-166.		9		Denmark		2		Denmark		2018		1a		1		2				1						1		1		This conceptual framework, which includes 13 characteristics of the recovery journey, five recovery processes comprising CHIME, and a recovery stage description mapping onto a transtheoretical model of change, sought to inform some of the gaps in previous understandings of the stages and processes of recovery. The 13 characteristics identified dimensions which capture experience and complexity of…			2		2		2		2		2			2		1	7
242		Jensen, A. (2018). Mental health recovery and arts engagement. The Journal of Mental Health Training, Education and Practice, 13(3), 157-166.		9		Denmark		2		Denmark		2018		1a		1		2				1						1		1		The 13 characteristics identified dimensions which capture experience and complexity of recovery (see Leamy et al., 2011, for details of the study) and the findings claim to be able to contribute to the development of a measure of personal recovery, “providing a foundation for developing standardised recovery” (Leamy et al., 2011, p. 450). The implications for research and practice, apart from a …			2		2		2		2		2			2		2	7
242		Jensen, A. (2018). Mental health recovery and arts engagement. The Journal of Mental Health Training, Education and Practice, 13(3), 157-166.		9		Denmark		2		Denmark		2018		1a		1		2				1						1	5	5	1	This illustrates that the Greeks recognised the impact that arts had on healing and recovery. In terms of using arts in a present day recovery context, arts and health practices appear to seamlessly deliver elements identified in the CHIME framework (Leamy et al., 2011) and can satisfy categories identified in the recovery processes and, given that the right people facilitate the process at the r…			2		2		2		2		2			2		1	6
243	Johansson, A. C. (2018). Subjective recovery following colorectal cancer treatment.	Johansson, A. C. (2018). Subjective recovery following colorectal cancer treatment.	3	3	Sweden	Sweden	2	2	Sweden	Sweden	2018	2018	9	9	2	2	2	2			22	22					1	1	1	1	2	In addition to the clinical perspective, the subjective perspective on recovery brings yet another profound meaning. Subjective recovery has a personal focus, and the main concern from this perspective is to experience satisfaction in life even with the limitations of illness and the life-changing process it entails (Slade et al., 2008; Leamy, Bird, Boutillier, Williams & Slade, 2011). In cancer …	3	2	2	2	2	2	2	2	2	2	2	2	2	2	2	2	7
243		Johansson, A. C. (2018). Subjective recovery following colorectal cancer treatment.		3		Sweden		2		Sweden		2018		9		2		2				22						1		1		Characteristics of subjective recovery are that it is a personal, active, nonlinear, and multidimensional process as well as a life-changing journey. Changes that typically occur in recovery are changes in connectedness, hope, identity, meaning in life, and empowerment (Leamy et al., 2011).			2		2		2		2		2			2		2	6
243		Johansson, A. C. (2018). Subjective recovery following colorectal cancer treatment.		3		Sweden		2		Sweden		2018		9		2		2				22						1	5	5	1	Subjective recovery emphasizes the personal journey of change and wellbeing despite presence of illness (Slade et al., 2008; Collier, 2010). This type of recovery does not mean that there is an end or a cure, but rather a change and an acceptance of a life, a body, and a self that is forever changed (Leamy et al., 2011). With reference to Study I, subjective recovery is about recovering a new sen…			2		2		2		2		2			2		2	7
244	Knight, F., Kokanović, R., Ridge, D., Brophy, L., Hill, N., Johnston-Ataata, K., & Herrman, H. (2018). Supported Decision-Making: The Expectations Held by People With Experience of Mental Illness. Qualitative health research, 28(6), 1002-1015.	Knight, F., Kokanović, R., Ridge, D., Brophy, L., Hill, N., Johnston-Ataata, K., & Herrman, H. (2018). Supported Decision-Making: The Expectations Held by People With Experience of Mental Illness. Qualitative health research, 28(6), 1002-1015.	12	12	UK	UK	2	2	Australia	Australia	2018	2018	1a	1a	1	1	2	2			1	1					1	1	5	5	2	Our findings are consistent with developments in mental health practice and service provision including the personal recovery paradigm that emphasizes connectedness, hope, identity, meaning and empowerment as cornerstones of recovery (Leamy et al, 2011), and the related increased use of advance statements, joint crisis planning and wellness recovery action plans (WRAP) (Henderson et al, 2008). Lo…	2	2	2	2	2	2	2	2	2	2	2	2	2	2	2	2	6
244		Knight, F., Kokanović, R., Ridge, D., Brophy, L., Hill, N., Johnston-Ataata, K., & Herrman, H. (2018). Supported Decision-Making: The Expectations Held by People With Experience of Mental Illness. Qualitative health research, 28(6), 1002-1015.		12		UK		2		Australia		2018		1a		1		2				1						1		5		This could include strategies for informal care or self-care during a period of being unwell so as to stay safe, nominating a support person, and, for some, arranging planned short stays in hospital or other care environments. Those who take up ‘Self-Aware Observer’ and ‘Social Integrator’ positions might benefit more from peer support and personal recovery oriented practice that promotes positiv…			2		2		2		2		2			2		2	3
245	Mathew, S. T., Nirmala, B. P., & Kommu, J. V. S. (2018). Meaning of Recovery Among Persons with Schizophrenia: A Literature Review. Journal of Psychosocial Rehabilitation and Mental Health, 5(1), 73-81.	Mathew, S. T., Nirmala, B. P., & Kommu, J. V. S. (2018). Meaning of Recovery Among Persons with Schizophrenia: A Literature Review. Journal of Psychosocial Rehabilitation and Mental Health, 5(1), 73-81.	12	12	India	India	2	2	International	International	2018	2018	1e	1e	1	1	2	2			2	2					1	1	5	5	1	Orienting mental health service towards recovery will involve system transformation. The research challenge is to develop an evidence base which simultaneously helps mental health professionals to support recovery and respects the understanding that recovery is a unique and individual experience rather than something the mental health system does to a person [33].	1	2	2	2	2	2	2	2	2	2	2	2	2	2	2	2	7
246	Lam, S. K., Kwong, E. W., Hung, M. S., Pang, S. M., & Chiang, V. C. (2018). Nurses’ preparedness for infectious disease outbreaks: A literature review and narrative synthesis of qualitative evidence. Journal of clinical nursing, 27(7-8), e1244-e1255.	Lam, S. K., Kwong, E. W., Hung, M. S., Pang, S. M., & Chiang, V. C. (2018). Nurses’ preparedness for infectious disease outbreaks: A literature review and narrative synthesis of qualitative evidence. Journal of clinical nursing, 27(7-8), e1244-e1255.	3	3	Hong Kong	Hong Kong	2	2	International	International	2018	2018	1e	1e	1	1	2	2			3	3					1	1	3	3	1	Unlike meta-analysis, which synthesises numerical data through statistical manipulation for descriptive causation (Cooper, Hedges, & Valentine, 2009), narrative synthesis seeks to generate a text-based understanding of a phenomenon to provide a thick description of the predominant issues identified from a body of literature (Popay et al., 2006). On account of the typical stance and perspective in…	1	2	2	2	2	2	2	2	2	2	2	2	2	2	2	2	7
248	Balestrieri, M., Lenzi, J., Lestani, A., Taboga, F., Bonn, R., Rucci, P., & Maso, E. (2016). One-year changes in capacity and participation in patients with schizophrenia or bipolar I disorder treated in community-based mental health services in Italy. Journal of Psychopathology, 22, 221-228.	Balestrieri, M., Lenzi, J., Lestani, A., Taboga, F., Bonn, R., Rucci, P., & Maso, E. (2016). One-year changes in capacity and participation in patients with schizophrenia or bipolar I disorder treated in community-based mental health services in Italy. Journal of Psychopathology, 22, 221-228.	1	1	Italy	Italy	2	2	Italy	Italy	2016	2016	1a	1a	1	1	2	2	n/a	n/a	2	2					2	2	5	5	1	The emphasis on social functioning has been stressed also by the GBD 2015 study, which underlined that many populations are spending more time with functional health loss, an absolute expansion of morbidity 22. The relevance of assessing participation as one of the treatment outcomes derives from the shift from to the traditional focus of mental health services on deficit amelioration to the prom…	1	2	2	2	2	2	2	2	2	2	2	2	2	2	2	2	7
249	Deucher, A. B., Hengartner, M. P., Kawohl, W., Konrad, J., Puschner, B., Clarke, E., ... & Süveges, Á. (2016). Participation in medical decision-making across Europe: An international longitudinal multicenter study. European Psychiatry, 35, 39-46.	Deucher, A. B., Hengartner, M. P., Kawohl, W., Konrad, J., Puschner, B., Clarke, E., ... & Süveges, Á. (2016). Participation in medical decision-making across Europe: An international longitudinal multicenter study. European Psychiatry, 35, 39-46.	1	1	Switzerland	Switzerland	2	2	Europe	Europe	2016	2016	1a	1a	1	1	2	2	n/a	n/a	2	2					1	1	6	6	1	Preference for participation in medical decision-making varies widely. Involvement may not be acceptable or appropriate for everyone [17,18]. Patients should be empowered so that they experience the benefits associated with involvement. Among other things, empowerment (i.e. within mental health services, including becoming an empowered member of society) is one of the recovery processes that have…	1	2	2	2	2	2	2	2	2	2	2	2	2	2	2	2	5
250	Völlm, B., Bartlett, P., & McDonald, R. (2016). Ethical issues of long-term forensic psychiatric care. Ethics, Medicine and Public Health, 2(1), 36-44.	Völlm, B., Bartlett, P., & McDonald, R. (2016). Ethical issues of long-term forensic psychiatric care. Ethics, Medicine and Public Health, 2(1), 36-44.	17	17	UK	UK	2	2	UK	UK	2016	2016	1	1	1	1	2	2	n/a	n/a	6	6					1	1	2	2	1	This quote reminds us that the social and political context is crucial in medical decision making, even more so in the field of psychiatry, particularly forensic psychiatry. For example, several authors have noted the current risk aversive narrative in society in general and within the psychiatric profession in most European countries, in particular, driving practice to be more and more restricti…	1	2	2	2	2	2	2	2	2	2	2	2	2	2	2	2	7
251	Bartova, Z. (2014). Learning from the experts: Qualitative study of the lived experience of mental illness.	Bartova, Z. (2014). Learning from the experts: Qualitative study of the lived experience of mental illness.	2	2	Australia	Australia	2	2	Australia	Australia	2014	2014	9	9	2	2	2	2	n/a	n/a	1	1					1	1	2	2	1	Secondly, where the onset of the illness occurred during adolescence or early adulthood, it might have interfered with the establishment of independent functioning and the attainment of social and occupational roles; return to such levels of functioning would have been below what could be considered normal range (Liberman & Kopelowicz, 2005). Finally, outcome definitions provide useful informatio…	4	2	2	2	2	2	2	2	2	2	2	2	2	2	2	2	7
251		Bartova, Z. (2014). Learning from the experts: Qualitative study of the lived experience of mental illness.		2		Australia		2		Australia		2014		9		2		2		n/a		1						1	5	5	3	At some stage the participants realised that their health should be a priority and that they are responsible to a great degree for maintaining it. Personal responsibility has been identified in previous literature as important for recovery (e.g. Leamy et al., 2011; Smith, 2000; Resnick, Fontana, Lehman, & Rosenheck, 2005; Tooth et al., 2003). It has been linked with autonomy, empowerment and self…			2		2		2		2		2			2		2	7
251		Bartova, Z. (2014). Learning from the experts: Qualitative study of the lived experience of mental illness.		2		Australia		2		Australia		2014		9		2		2		n/a		1						2		5		The choice of strategies identified in the present research mirrored that of previous studies that found being productive (Gahnström-Strandqvist et al., 2003; Onken et al, 2007; Spaniol et al., 2002), engaging in challenging and meaningful activities that provided the person with mastery experiences (Mancinin, 2007; McKay, 2010); as well as spirituality (Leamy et al., 2011; Sells et al., 2004; To…			2		2		2		2		2			2		2	7
251		Bartova, Z. (2014). Learning from the experts: Qualitative study of the lived experience of mental illness.		2		Australia		2		Australia		2014		9		2		2		n/a		1						2		5		What resulted from reflections on the concept was the view of recovery as a gradual process of improvements and setbacks, marked by a learning process about self, about the illness and about the role the illness played in a person’s life. This is in line with consumer literature which describes recovery as a process, or a journey, that comes from within the individual and that occurs incrementall…			2		2		2		2		2			2		2	7
252	Bateman, L., Jones, C., & Jomeen, J. (2017). A Narrative Synthesis of Women's Out‐of‐Body Experiences During Childbirth. Journal of midwifery & women's health, 62(4), 442-451.	Bateman, L., Jones, C., & Jomeen, J. (2017). A Narrative Synthesis of Women's Out‐of‐Body Experiences During Childbirth. Journal of midwifery & women's health, 62(4), 442-451.	22	22	UK	UK	2	2	International	International	2017	2017	1e	1e	1	1	2	2	n/a	n/a	1	1					1	1	3	3	1	Applying strict quality criteria in the selection process may result in important studies being excluded. In order to avoid this, it was decided to conduct a critique of the selected studies using an adapted quality assessment model for narrative synthesis.34 Data were extracted and tabulated for all studies rated as eligible for the review.	1	2	2	2	2	2	2	2	2	2	2	2	2	2	2	2	7
253	Bayetti, C., Jadhav, S. S., & Jain, S. (2016). The re-covering self: a critique of the recovery-based approach in India's mental health care. Disability and the Global South, 3(1), 889-909.	Bayetti, C., Jadhav, S. S., & Jain, S. (2016). The re-covering self: a critique of the recovery-based approach in India's mental health care. Disability and the Global South, 3(1), 889-909.	12	12	UK	UK	2	2	India	India	2016	2016	1	1	1	1	2	2	n/a	n/a	3	3					1	1	2	2	1	Significantly, research led by those who have suffered from ‘mental illnesses’ have argued that recovery lies in the social context within which this process occurs (May, 2000). A recent systematic review for personal recovery in mental health within Europe and North America, focusing on first person accounts of recovery across cultural groups, concluded that there were significant variations bet…	1	2	2	1	1	2	2	2	2	2	2	2	2	2	2	2	7
254	Berry, C. (2014). Social inclusion for young people with and without psychosis: The importance of internal and external factors (Doctoral dissertation, University of Sussex).	Berry, C. (2014). Social inclusion for young people with and without psychosis: The importance of internal and external factors (Doctoral dissertation, University of Sussex).	6	6	UK	UK	2	2	International	International	2014	2014	5	5	1	1	2	2	n/a	n/a	2	2					1	1	1	1	9	Rather than occurring in tandem, clinical and personal recovery may only be moderately associated (Brekke & Long, 2000). Personal recovery is normally considered a process rather than a static outcome (Leamy et al., 2011; Slade, 2009) and the position of this thesis follows suit. However, from a process-oriented position, aspects of personal recovery (i.e. specific outcome statuses) can be measur…	10	2	2	2	2	2	2	2	2	2	2	2	2	2	2	2	7
254		Berry, C. (2014). Social inclusion for young people with and without psychosis: The importance of internal and external factors (Doctoral dissertation, University of Sussex).		6		UK		2		International		2014		5		1		2		n/a		2						1		1		table 1.1: Leamy et al. (2011) SR MHP Five processes; empowerment, rebuilding positive personal and social identities (including dealing with stigma), connectedness (personal relationships and wider social inclusion), hope and optimism about the future, and finding meaning and purpose in life.			2		2		2		2		2			2		2	6
254		Berry, C. (2014). Social inclusion for young people with and without psychosis: The importance of internal and external factors (Doctoral dissertation, University of Sussex).		6		UK		2		International		2014		5		1		2		n/a		2						2		1		Although not all young people emphasise the importance of ‘developmentally appropriate’ roles and activities (Windell & Norman, 2012), social inclusion seems particularly important to personal recovery in this population. There is also agreement that social inclusion facilitates psychological adaptation (Davidson et al., 2001; Leamy et al., 2011; Mezzina et al., 2006). Empowerment may be central …			2		2		2		2		2			2		2	7
254		Berry, C. (2014). Social inclusion for young people with and without psychosis: The importance of internal and external factors (Doctoral dissertation, University of Sussex).		6		UK		2		International		2014		5		1		2		n/a		2						2		1		It encapsulates its various aspects, e.g. the development of self-reliance, personal responsibility, autonomy, and sense of self (Jacobson & Greenley, 2001; Leamy et al., 2011; Pitt et al., 2007) and is complementary to a strengths based approach (Leamy et al., 2011).Therefore, the following three phase model of personal recovery was developed as a guiding framework for this thesis (see Figure 1.…			2		2		2		2		2			2		2	7
254		Berry, C. (2014). Social inclusion for young people with and without psychosis: The importance of internal and external factors (Doctoral dissertation, University of Sussex).		6		UK		2		International		2014		5		1		2		n/a		2						1		1		It encapsulates its various aspects, e.g. the development of self-reliance, personal responsibility, autonomy, and sense of self (Jacobson & Greenley, 2001; Leamy et al., 2011; Pitt et al., 2007) and is complementary to a strengths based approach (Leamy et al., 2011).Therefore, the following three phase model of personal recovery was developed as a guiding framework for this thesis (see Figure 1.…			2		2		2		2		2			2		2	7
254		Berry, C. (2014). Social inclusion for young people with and without psychosis: The importance of internal and external factors (Doctoral dissertation, University of Sussex).		6		UK		2		International		2014		5		1		2		n/a		2						2		1		Psychological adaptation, which encapsulates empowerment (Jacobson & Greenley, 2001; Leamy et al., 2011; Pitt et al., 2007;), rebuilding an enduring sense of self (Pitt et al., 2007; Romano et al., 2012), regaining independence and self-reliance (Eisenstadt et al., 2012; Leamy et al., 2011), person-centred change (Onken et al., 2007), personal adaptation (Repper & Perkins, 2003), and personal (me…			2		2		2		2		2			2		2	5
254		Berry, C. (2014). Social inclusion for young people with and without psychosis: The importance of internal and external factors (Doctoral dissertation, University of Sussex).		6		UK		2		International		2014		5		1		2		n/a		2						1		1		Psychological adaptation, which encapsulates empowerment (Jacobson & Greenley, 2001; Leamy et al., 2011; Pitt et al., 2007;), rebuilding an enduring sense of self (Pitt et al., 2007; Romano et al., 2012), regaining independence and self-reliance (Eisenstadt et al., 2012; Leamy et al., 2011), person-centred change (Onken et al., 2007), personal adaptation (Repper & Perkins, 2003), and personal (me…			2		2		2		2		2			2		2	7
254		Berry, C. (2014). Social inclusion for young people with and without psychosis: The importance of internal and external factors (Doctoral dissertation, University of Sussex).		6		UK		2		International		2014		5		1		2		n/a		2						1		1		Inclusive communities and involvement opportunities, including social opportunities (Onken et al., 2007), lack of stigma and discrimination (Leamy et al., 2011), challenging exclusionary barriers, social infrastructure and community ethos (Tew, 2012).			2		2		2		2		2			2		2	7
254		Berry, C. (2014). Social inclusion for young people with and without psychosis: The importance of internal and external factors (Doctoral dissertation, University of Sussex).		6		UK		2		International		2014		5		1		2		n/a		2						2		1		Secondly, there are questions regarding the location of reciprocal relations (e.g. does social inclusion also lead to increased hopefulness?). Thirdly, researchers suggest mutually reinforcing relationships between internal and external aspects of personal recovery (e.g. Jacobson & Greenley, 2001; Leamy et al., 2011; Salzmann- Erikson, 2013), however, it is unclear when and how these external fac…			2		2		2		2		2			2		2	7
254		Berry, C. (2014). Social inclusion for young people with and without psychosis: The importance of internal and external factors (Doctoral dissertation, University of Sussex).		6		UK		2		International		2014		5		1		2		n/a		2						2	9	9	1	Social inclusion may be more than an individual state or experience; also a process by which communities change (or should change) in order to minimise ‘othering’ of people with mental health problems (e.g. Sayce, 2001; Spandler, 2007). The role of inclusive communities is commonly considered an important external facilitator of personal recovery (Leamy et al., 2011; Onken et al., 2007; Tew, 2012…			2		2		2		2		2			2		2	7
255	Bhanbhro, S., Gee, M., Cook, S., Marston, L., Lean, M., & Killaspy, H. (2016). Recovery-based staff training intervention within mental health rehabilitation units: a two-stage analysis using realistic evaluation principles and framework approach. BMC psychiatry, 16(1), 292.	Bhanbhro, S., Gee, M., Cook, S., Marston, L., Lean, M., & Killaspy, H. (2016). Recovery-based staff training intervention within mental health rehabilitation units: a two-stage analysis using realistic evaluation principles and framework approach. BMC psychiatry, 16(1), 292.	1	1	UK	UK	2	2	UK	UK	2016	2016	1a	1a	1	1	1	1	the Rehabilitation Effectiveness for Activities for Life (REAL) study, included the development of a training intervention (“GetREAL”) to increase the confidence and skills of staff working in inpatient mental health rehabilitation units	the Rehabilitation Effectiveness for Activities for Life (REAL) study, included the development of a training intervention (“GetREAL”) to increase the confidence and skills of staff working in inpatient mental health rehabilitation units	1	1					2	2	5	5	1	Further, literature suggests that it is essential to design training programmes which are well aligned with “conceptual dimensions of recovery” [18, 19], and organisations should be careful about relying on staff training programmes which are unlikely to be adequate to create pervasive and long-term change per se [20].	1	2	2	2	2	2	2	2	2	2	2	2	2	2	2	2	7
256	Biringer, E., Davidson, L., Sundfør, B., Ruud, T., & Borg, M. (2016). Experiences of support in working toward personal recovery goals: a collaborative, qualitative study. BMC psychiatry, 16(1), 426.	Biringer, E., Davidson, L., Sundfør, B., Ruud, T., & Borg, M. (2016). Experiences of support in working toward personal recovery goals: a collaborative, qualitative study. BMC psychiatry, 16(1), 426.	1	1	Norway	Norway	2	2	Norway	Norway	2016	2016	1a	1a	1	1	2	2	n/a	n/a	1	1					2	2	1	1	1	Earlier research exploring service users’ experiences has shown a discrepancy between the perspective of the service user and the more traditional ‘medical’ perspective in terms of treatment goals [13–15]. For many service users, the goals of promoting well-being and energy, social relations, meaningful activity (such as a job), and participation in society may be just as important as the amelior…	1	2	2	2	2	2	2	2	2	2	2	2	2	2	2	2	7
257	Biringer, E., Davidson, L., Sundfør, B., Ruud, T., & Borg, M. (2017). Service users’ expectations of treatment and support at the Community Mental Health Centre in their recovery. Scandinavian journal of caring sciences, 31(3), 505-513.	Biringer, E., Davidson, L., Sundfør, B., Ruud, T., & Borg, M. (2017). Service users’ expectations of treatment and support at the Community Mental Health Centre in their recovery. Scandinavian journal of caring sciences, 31(3), 505-513.	3	3	Norway	Norway	2	2	Norway	Norway	2017	2017	1a	1a	1	1	2	2	n/a	n/a	1	1					2	2	1	1	1	With regard to outcome expectations, service users with schizophrenia in one study assessed well-being in the domain of confusion as most preferred treatment outcome, followed by energy, symptoms, work, social life and side-effects (16), and also other studies have shown that for many well-being and energy, social relations and productive activities (such as having a job) may be treatment goals j…	2	2	2	2	2	2	2	2	2	2	2	2	2	2	2	2	7
257		Biringer, E., Davidson, L., Sundfør, B., Ruud, T., & Borg, M. (2017). Service users’ expectations of treatment and support at the Community Mental Health Centre in their recovery. Scandinavian journal of caring sciences, 31(3), 505-513.		3		Norway		2		Norway		2017		1a		1		2		n/a		2						2	5	5	1	They hoped for completely ordinary lives without needing special treatment in which they were able to work, enjoy a well functioning family life, go out among others and experience enjoyable activities. Thus, our study confirms earlier studies stating that service users’ well-being and energy, social relations and productive activities may be just as important treatment goals for service users as…			2		2		2		2		2			2		2	7
258	Bitter, N. A., Roeg, D. P., van Nieuwenhuizen, C., & van Weeghel, J. (2015). Effectiveness of the Comprehensive Approach to Rehabilitation (CARe) methodology: design of a cluster randomized controlled trial. BMC psychiatry, 15(1), 165.	Bitter, N. A., Roeg, D. P., van Nieuwenhuizen, C., & van Weeghel, J. (2015). Effectiveness of the Comprehensive Approach to Rehabilitation (CARe) methodology: design of a cluster randomized controlled trial. BMC psychiatry, 15(1), 165.	1	1	Netherlands	Netherlands	2	2	Netherlands	Netherlands	2015	2015	1b	1b	1	1	2	2	n/a	n/a	2	2					2	2	1	1	1	Personal recovery implies a client-oriented definition of recovery in which the emphasis lies more on personal development and growth than on symptom reduction. Important aspects of recovery are: hope, empowerment and the feeling of living a satisfying life despite symptoms of illness [14–22]. While recovery is an individual and subjective process, mental health care organizations can be recovery…	2	2	2	2	2	2	2	2	2	2	2	2	2	2	2	2	.
258		Bitter, N. A., Roeg, D. P., van Nieuwenhuizen, C., & van Weeghel, J. (2015). Effectiveness of the Comprehensive Approach to Rehabilitation (CARe) methodology: design of a cluster randomized controlled trial. BMC psychiatry, 15(1), 165.		1		Netherlands		2		Netherlands		2015		1b		1		2		n/a		2						2	5	5	1	This study is the first effect study on the CARe methodology and one of the few studies with a control group on a comprehensive rehabilitation method or strengths based approach [25, 38]. This study is of high relevance because recovery and rehabilitation oriented care has become increasing important for mental health care organizations, especially nowadays as de-institutionalization and particip…			2		2		2		2		2			2		2	7
259	Bjelland, I. E., Johansen, A., Darnell, F., & Brendryen, H. (2017). Using a film intervention in early addiction treatment: a qualitative analysis of process. International journal of behavioral medicine, 24(5), 740-748.	Bjelland, I. E., Johansen, A., Darnell, F., & Brendryen, H. (2017). Using a film intervention in early addiction treatment: a qualitative analysis of process. International journal of behavioral medicine, 24(5), 740-748.	17	17	Norway	Norway	2	2	Norway	Norway	2017	2017	1a	1a	1	1	2	2	n/a	n/a	7	7					1	1	1	1	1	Failure to improve adherence to addiction treatment, despite decades of research [1, 4, 5], may point to challenges related to counseling culture. Also, research may have a long way to go when it comes to understanding and implementing measures that include patients’ own resources to promote recovery [6]. Meeting these challenges may involve broadening the perspective on counseling culture and av…	1	2	2	2	2	2	2	2	2	2	2	2	2	2	2	2	7
260	Bøe, T. D., Kristoffersen, K., Lidbom, P. A., Lindvig, G. R., Seikkula, J., Ulland, D., & Zachariassen, K. (2014). “She Offered Me a Place and a Future”: Change is an Event of Becoming Through Movement in Ethical Time and Space. Contemporary Family Therapy, 36(4), 474-484.	Bøe, T. D., Kristoffersen, K., Lidbom, P. A., Lindvig, G. R., Seikkula, J., Ulland, D., & Zachariassen, K. (2014). “She Offered Me a Place and a Future”: Change is an Event of Becoming Through Movement in Ethical Time and Space. Contemporary Family Therapy, 36(4), 474-484.	2	2	Norway	Norway	2	2	Norway	Norway	2014	2014	1a	1a	1	1	2	2	n/a	n/a	4	4					2	2	1	1	1	Reviews of studies of mental health and recovery from the perspective of lived experience clearly point to the significance of social aspects (Leamy et al. 2011; Tew et al. 2012). When persons describe their difficulties it seems to be about their lives and experiences in various social arenas: family, work, friends, school, and society (Topor et al. 2006, 2011).	1	2	2	2	2	2	2	2	2	2	2	2	2	2	2	2	7
261	Bonnett, V. M. (2016). Recovery perspectives and narratives of hope of young people experiencing psychosis (Doctoral dissertation, Canterbury Christ Church University). people experiencing psychosis	Bonnett, V. M. (2016). Recovery perspectives and narratives of hope of young people experiencing psychosis (Doctoral dissertation, Canterbury Christ Church University). people experiencing psychosis	2	2	UK	UK	2	2	International	International	2016	2016	5	5	1	1	2	2	n/a	n/a	2	2					1	1	1	1	4	This has become an oft quoted definition of recovery and suggested the importance of understanding recovery from the unique and individual perspective of each service-user, again supporting the more recent suggestion by Roberts and Boardman (2013) of personal recovery. Leamy, Bird, Le Boutillier, Williams, and Slade (2011) suggested from their review of studies of service-user accounts, a compreh…	5	2	2	2	2	2	2	2	2	2	2	2	2	2	1	2	2
261		Bonnett, V. M. (2016). Recovery perspectives and narratives of hope of young people experiencing psychosis (Doctoral dissertation, Canterbury Christ Church University). people experiencing psychosis		2		UK		2		International		2016		5		1		2		n/a		2						1		1		Some qualitative studies have begun to look at personal recovery journeys; Leamy et al. (2011), conducted a qualitative review of personal recovery in order to provide a conceptual model. The model (known as CHIME) suggested five recovery processes along with thirteen recovery characteristics (Leamy et al., 2011).			2		2		2		2		2			2		1	6
261		Bonnett, V. M. (2016). Recovery perspectives and narratives of hope of young people experiencing psychosis (Doctoral dissertation, Canterbury Christ Church University). people experiencing psychosis		2		UK		2		International		2016		5		1		2		n/a		2						1		1		To ensure maximum clarity, these headings have been presented in a way which could imply a chronological order to the process of recovery. However recovery is not conceptualised as a linear process and people may experience all, or some, of these processes at different times, with differing impact (Leamy et al., 2011).			2		2		2		2		2			2		2	7
261		Bonnett, V. M. (2016). Recovery perspectives and narratives of hope of young people experiencing psychosis (Doctoral dissertation, Canterbury Christ Church University). people experiencing psychosis		2		UK		2		International		2016		5		1		2		n/a		2						1		1		Paradoxically, close friendships alleviated the impact of perceived stigma (Connell et al., 2014) but perceived stigma was a barrier for some young people to confiding in friends and attaining social support (Braehler & Schwannauer, 2012; Lam et al., 2011). This is concordant with Leamy et al. (2011) who categorised overcoming stigma as part of a recovery process. However, they also found this to…			2		2		2		2		2			2		2	7
261		Bonnett, V. M. (2016). Recovery perspectives and narratives of hope of young people experiencing psychosis (Doctoral dissertation, Canterbury Christ Church University). people experiencing psychosis		2		UK		2		International		2016		5		1		2		n/a		2						1	5	5	1	Helping young people understand their experience seems to initiate a process of moving forwards and recovery. These experiences of recovery from young people share commonalities with the recovery model proposed by Leamy et al. (2011) but also extend this review by considering the unique developmental considerations of this younger population.			2		2		2		2		2			2		2	7
262	Bradstreet, S., & Campbell, A. We are recovery focused… aren’t we?. Your psychologist Your choice, 6.	Bradstreet, S., & Campbell, A. We are recovery focused… aren’t we?. Your psychologist Your choice, 6.	2	2	UK	UK	2	2	UK	UK	2014	2014	1f	1f	1	1	2	2	n/a	n/a	3	3					1	1	2	2	2	A systematic review of literature about the experience of recovery powerfully backed up our own evidence in Scotland, and identified five essential components of personal recovery. These were Connectedness, Hope and optimism, Identity, Meaning and purpose, and Empowerment, giving the acronym CHIME (Leamy et al., 2011).	2	2	2	1	1	2	2	2	2	2	2	2	2	2	1	1	6
262		Bradstreet, S., & Campbell, A. We are recovery focused… aren’t we?. Your psychologist Your choice, 6.		2		UK		2		UK		2014		1f		1		2		n/a		3						1		2		Table 1: The CHIME elements of recovery (Leamy et al., 2011). CHIME elements Considerations for services and practitioners			2		2		2		2		2			2		1	6
263	Bressington, D., & White, J. (2015). Recovery from psychosis: physical health, antipsychotic medication and the daily dilemmas for mental health nurses. Journal of psychiatric and mental health nursing, 22(7), 549-557.	Bressington, D., & White, J. (2015). Recovery from psychosis: physical health, antipsychotic medication and the daily dilemmas for mental health nurses. Journal of psychiatric and mental health nursing, 22(7), 549-557.	3	3	Hong Kong	Hong Kong	2	2	International	International	2015	2015	1f	1f	1	1	2	2	n/a	n/a	3	3					2	2	2	2	1	Their accounts of successfully negotiating mental health services highlighted the importance of the conditions required to facilitate a process of personal recovery. These conditions include hope, healing, empowerment, personal identity and a connection with the social world (Jacobson & Greenley 2001, Leamy et al. 2011). This concept	1	2	2	2	2	2	2	2	2	2	2	2	2	2	2	2	.
264	Brophy, L., Bruxner, A., Wilson, E., Cocks, N., & Stylianou, M. (2015). How social work can contribute in the shift to personalised, recovery-oriented psycho-social disability support services. British Journal of Social Work, 45(suppl_1), i98-i116.	Brophy, L., Bruxner, A., Wilson, E., Cocks, N., & Stylianou, M. (2015). How social work can contribute in the shift to personalised, recovery-oriented psycho-social disability support services. British Journal of Social Work, 45(suppl_1), i98-i116.	4	4	Australia	Australia	2	2	Australia	Australia	2015	2015	1f	1f	1	1	2	2	n/a	n/a	1	1					1	1	1	1	1	This funding shift is one of a number of important current influences on service delivery in CMHSS in Australia. Another intersecting influence is the shift to recovery-oriented practice (Leam yet al., 2011). Personal recovery can be distinguished from clinical recovery in that its emphasis is on hope, empowerment and ‘living with’ mental illness rather than a sole focus on the relief from sympto…	3	2	2	2	2	2	2	2	2	2	2	2	2	2	2	2	7
264		Brophy, L., Bruxner, A., Wilson, E., Cocks, N., & Stylianou, M. (2015). How social work can contribute in the shift to personalised, recovery-oriented psycho-social disability support services. British Journal of Social Work, 45(suppl_1), i98-i116.		4		Australia		2		Australia		2015		1f		1		2		n/a		1						1	3	3	2	Personalisation and recovery-oriented practice both begin with respect for lived experience of service users and fundamental principles that include empowerment (Leamy et al., 2011). These notions, and particularly the recovery paradigm, are also influencing mental health research (Davidson et al., 2010; Slade, 2009).			2		2		2		2		2			2		2	5
264		Brophy, L., Bruxner, A., Wilson, E., Cocks, N., & Stylianou, M. (2015). How social work can contribute in the shift to personalised, recovery-oriented psycho-social disability support services. British Journal of Social Work, 45(suppl_1), i98-i116.		4		Australia		2		Australia		2015		1f		1		2		n/a		1						2		3		Participatory research tools were also used, including prompt cards that had visual images and small amounts of text to help people think about their ‘top’ life goals. Fourteen good-life areas were used and based on concepts identified in recovery literature (Leamy et al., 2011; Onken et al., 2007; Provencher and Keyes, 2011; Davidson et al., 2010) and in the flourishing life and positive psychol…			2		2		2		2		2			2		2	7
265	Brown, B., & Manning, N. (2018). Genealogies of recovery: The framing of therapeutic ambitions. Nursing Philosophy, 19(2), e12195.	Brown, B., & Manning, N. (2018). Genealogies of recovery: The framing of therapeutic ambitions. Nursing Philosophy, 19(2), e12195.	3	3	UK	UK	2	2	International	International	2018	2018	1	1	1	1	2	2	n/a	n/a	3	3					1	1	2	2	1	Nearer the present, recovery processes are also said by their enthusiasts to be marked by changes in the interior and intersubjective world of those who are recovering: The recovery processes that have the most proximal relevance to clinical research and practice are: connectedness; hope and optimism about the future; identity; meaning in life; and empowerment (giving the acronym CHIME) (Leamy, B…	1	2	2	2	2	2	2	2	2	2	2	2	2	2	1	1	6
266	Carhart-Harris, R. L., Erritzoe, D., Haijen, E., Kaelen, M., & Watts, R. (2018). Psychedelics and connectedness. Psychopharmacology, 235(2), 547-550.	Carhart-Harris, R. L., Erritzoe, D., Haijen, E., Kaelen, M., & Watts, R. (2018). Psychedelics and connectedness. Psychopharmacology, 235(2), 547-550.	1	1	UK	UK	2	2	International	International	2018	2018	1a	1a	1	1	2	2	n/a	n/a	3	3					1	1	2	2	1	A sense of disconnection is a feature of many major psychiatric disorders, particularly depression (Karp 2017), and a sense of connection or connectedness is considered a key mediator of psychological well-being (Cervinka et al. 2012; Lee et al. 2008), as well as a factor underlying recovery of mental health (Leamy et al. 2011). One of the most curious aspects of the growing literature on the the…	1	2	2	2	2	2	2	2	2	2	2	2	2	2	2	2	1
267	Caruana, E., Cotton, S. M., Farhall, J., Parrish, E. M., Chanen, A., Davey, C. G., ... & Allott, K. (2018). A comparison of vocational engagement among young people with psychosis, depression and borderline personality pathology. Community mental health journal, 54(6), 831-841.	Caruana, E., Cotton, S. M., Farhall, J., Parrish, E. M., Chanen, A., Davey, C. G., ... & Allott, K. (2018). A comparison of vocational engagement among young people with psychosis, depression and borderline personality pathology. Community mental health journal, 54(6), 831-841.	12	12	Australia	Australia	2	2	Australia	Australia	2018	2018	1a	1a	1	1	2	2	n/a	n/a	2	2					1	1	1	1	1	The twin frameworks of recovery orientation and early intervention guide mental health intervention policy in most high-income countries. A recovery orientation emphasises processes such as connectedness, hope and optimism about the future, identity, meaning in life, and empowerment (Leamy et al. 2011). Early intervention aims for early detection and treatment of mental illness in order to preven…	1	2	2	2	2	2	2	2	2	2	2	2	2	2	2	2	6
268	Cheffey, J., Hill, L., Roberts, G., & Marlow, R. (2013). Supporting self-management in early dementia: a contribution towards ‘living well’?. Advances in psychiatric treatment, 19(5), 344-350.	Cheffey, J., Hill, L., Roberts, G., & Marlow, R. (2013). Supporting self-management in early dementia: a contribution towards ‘living well’?. Advances in psychiatric treatment, 19(5), 344-350.	12	12	UK	UK	2	2	UK	UK	2013	2013	1	1	1	1	2	2	n/a	n/a	27	27					2	2	2	2	1	Copeland’s group have also developed, through extensive experience, an accompanying set of values and ethics through which WRAP is taught and shared. These include promoting self-determination, personal responsibility, empowerment and self-advocacy, which are seen as the foundations for positive outcomes and are broadly concordant with an international review of key recovery processes (Leamy 2011…	1	2	2	2	2	2	2	2	2	2	2	2	2	2	2	2	6
[truncated: 1,301 more rows]
[truncated: 13 more columns]

## Sheet: Sheet1
Document number	Reference	Country	Self citation	Region of interest	Year	Type of document	Peer-reviewed academic paper?	Intervention study?	Type of intervention	Implementation focus	Population of interest	Total citation count	Location of citation	Citation count per location	Citation quote	Conceptual framework content	Style of citation	Function of citation	Interpretation
[truncated: 2 more rows]
